# Supplementary material for: Cognitive control training with domain-general response inhibition does not change children’s brains or behavior
Source: Nat Neurosci. 2024 Jun 4;27(7):1364–75. doi: 10.1038/s41593-024-01672-w (PMC11239524; doi:10.1038/s41593-024-01672-w)
Supplement: Supplementary file 3 — Statistical source data. [file 41593_2024_1672_MOESM3_ESM.zip]

Archive with 4 entries (4 files):
- Figure1-a.csv
- Figure1-b.csv
- Figure1c-Control Group.csv
- Figure1d-Experimental Group.csv
