# Supplementary material for: Cognitive control training with domain-general response inhibition does not change children’s brains or behavior
Source: Nat Neurosci. 2024 Jun 4;27(7):1364–75. doi: 10.1038/s41593-024-01672-w (PMC11239524; doi:10.1038/s41593-024-01672-w)
Supplement: Supplementary file 3 — Statistical source data. [file 41593_2024_1672_MOESM3_ESM.zip › Figure1-a.csv]

ID	Session	Score_raw	motivation
36	2	37	6.166666667
47	2	37	6.166666667
79	2	37	6.166666667
94	2	37	6.166666667
97	2	37	6.166666667
98	2	37	6.166666667
117	2	37	6.166666667
114	2	37	6.166666667
108	2	37	6.166666667
9	3	37	6.166666667
36	3	37	6.166666667
59	3	37	6.166666667
78	3	37	6.166666667
98	3	37	6.166666667
59	4	37	6.166666667
59	6	37	6.166666667
58	6	37	6.166666667
58	7	37	6.166666667
59	8	37	6.166666667
58	8	37	6.166666667
47	8	37	6.166666667
79	8	37	6.166666667
5	2	37	6.166666667
19	2	36	6
42	2	37	6.166666667
44	2	37	6.166666667
70	2	36	6
78	2	37	6.166666667
102	2	36	6
100	2	36	6
19	3	37	6.166666667
20	3	37	6.166666667
90	3	36	6
95	3	37	6.166666667
97	3	37	6.166666667
19	4	36	6
21	4	37	6.166666667
6	4	37	6.166666667
22	4	36	6
6	5	37	6.166666667
37	6	37	6.166666667
47	6	37	6.166666667
6	7	37	6.166666667
47	7	37	6.166666667
72	7	36	6
78	8	37	6.166666667
8	2	37	6.166666667
31	2	35	5.833333333
51	2	37	6.166666667
63	2	36	6
88	2	35	5.833333333
115	2	36	6
6	3	37	6.166666667
8	3	36	6
22	3	37	6.166666667
37	3	35	5.833333333
32	3	37	6.166666667
47	3	37	6.166666667
70	3	36	6
99	3	35	5.833333333
92	3	35	5.833333333
8	4	36	6
37	4	35	5.833333333
70	4	35	5.833333333
72	4	35	5.833333333
19	5	36	6
19	6	36	6
6	6	37	6.166666667
64	6	36	6
48	6	37	6.166666667
19	7	36	6
9	7	35	5.833333333
59	7	37	6.166666667
61	7	36	6
103	7	35	5.833333333
113	7	35	5.833333333
51	7	35	5.833333333
95	8	36	6
18	2	34	5.666666667
93	2	36	6
57	3	35	5.833333333
44	3	34	5.666666667
94	3	35	5.833333333
37	5	35	5.833333333
48	5	36	6
65	5	34	5.666666667
22	6	36	6
64	7	36	6
48	7	36	6
100	7	34	5.666666667
112	7	35	5.833333333
65	7	34	5.666666667
61	8	35	5.833333333
51	8	35	5.833333333
72	8	34	5.666666667
1	2	35	5.833333333
37	2	34	5.666666667
64	2	36	6
104	2	34	5.666666667
4	3	35	5.833333333
61	3	36	6
72	3	33	5.5
74	3	37	6.166666667
58	4	33	5.5
69	4	33	5.5
61	4	33	5.5
64	5	36	6
51	5	35	5.833333333
44	5	33	5.5
61	6	34	5.666666667
51	6	35	5.833333333
70	6	34	5.666666667
72	6	33	5.5
104	7	34	5.666666667
90	8	34	5.666666667
65	8	33	5.5
3	2	35	5.833333333
71	2	33	5.5
86	2	32	5.333333333
16	3	32	5.333333333
69	3	32	5.333333333
79	3	32	5.333333333
90	4	34	5.666666667
21	5	32	5.333333333
32	5	32	5.333333333
3	5	35	5.833333333
52	5	32	5.333333333
32	6	32	5.333333333
52	6	32	5.333333333
114	7	32	5.333333333
92	8	32	5.333333333
57	8	34	5.666666667
16	2	32	5.333333333
76	2	34	5.666666667
99	2	33	5.5
22	2	33	5.5
80	2	32	5.333333333
35	2	32	5.333333333
3	3	34	5.666666667
26	3	32	5.333333333
65	3	32	5.333333333
63	4	33	5.5
95	4	33	5.5
38	4	35	5.833333333
47	5	32	5.333333333
22	5	35	5.833333333
35	5	32	5.333333333
3	6	34	5.666666667
20	6	33	5.5
4	6	33	5.5
20	7	33	5.5
63	7	33	5.5
22	7	34	5.666666667
73	7	32	5.333333333
88	8	31	5.166666667
73	8	32	5.333333333
6	2	32	5.333333333
21	2	31	5.166666667
25	2	31	5.166666667
74	2	32	5.333333333
89	2	30	5
90	2	33	5.5
28	2	33	5.5
72	2	30	5
107	2	32	5.333333333
88	3	31	5.166666667
89	3	32	5.333333333
21	3	30	5
38	3	34	5.666666667
16	4	31	5.166666667
71	4	32	5.333333333
35	4	32	5.333333333
42	5	33	5.5
3	7	32	5.333333333
28	7	32	5.333333333
57	7	33	5.5
106	7	31	5.166666667
68	8	34	5.666666667
71	8	30	5
76	8	33	5.5
89	8	32	5.333333333
9	2	33	5.5
52	2	31	5.166666667
7	2	30	5
10	2	33	5.5
41	2	30	5
91	2	32	5.333333333
96	3	29	4.833333333
35	3	32	5.333333333
82	3	31	5.166666667
88	4	31	5.166666667
33	4	30	5
28	5	32	5.333333333
38	5	32	5.333333333
67	5	31	5.166666667
21	6	31	5.166666667
69	6	29	4.833333333
71	6	32	5.333333333
57	6	30	5
115	7	31	5.166666667
4	7	31	5.166666667
60	7	32	5.333333333
26	2	30	5
40	2	31	5.166666667
96	2	28	4.666666667
118	2	32	5.333333333
110	2	31	5.166666667
23	3	31	5.166666667
42	3	29	4.833333333
76	3	32	5.333333333
63	3	29	4.833333333
75	3	31	5.166666667
91	3	31	5.166666667
20	4	30	5
4	5	31	5.166666667
16	5	29	4.833333333
70	8	30	5
81	2	27	4.5
23	2	30	5
85	3	27	4.5
1	3	29	4.833333333
23	4	30	5
36	4	27	4.5
91	4	30	5
36	5	27	4.5
8	5	28	4.666666667
36	6	27	4.5
28	6	32	5.333333333
73	6	29	4.833333333
21	7	29	4.833333333
23	7	29	4.833333333
109	7	29	4.833333333
43	2	32	5.333333333
12	2	30	5
67	2	28	4.666666667
10	3	31	5.166666667
45	3	26	4.333333333
2	3	30	5
67	3	29	4.833333333
75	4	31	5.166666667
68	4	29	4.833333333
23	5	29	4.833333333
26	5	29	4.833333333
41	5	27	4.5
10	6	29	4.833333333
52	7	26	4.333333333
70	7	30	5
8	7	28	4.666666667
74	8	30	5
60	8	29	4.833333333
17	2	27	4.5
68	2	28	4.666666667
43	3	31	5.166666667
5	3	29	4.833333333
41	3	27	4.5
12	3	28	4.666666667
26	4	28	4.666666667
93	4	25	4.166666667
10	5	29	4.833333333
23	6	29	4.833333333
35	6	28	4.666666667
102	7	27	4.5
41	7	26	4.333333333
10	7	27	4.5
83	8	26	4.333333333
55	3	25	4.166666667
9	4	27	4.5
5	4	29	4.833333333
1	4	26	4.333333333
8	6	27	4.5
41	6	26	4.333333333
16	7	26	4.333333333
92	2	28	4.666666667
83	2	26	4.333333333
13	2	26	4.333333333
69	2	28	4.666666667
11	3	26	4.333333333
83	3	24	4
93	3	23	3.833333333
29	3	24	4
10	4	28	4.666666667
55	5	26	4.333333333
1	5	24	4
16	6	25	4.166666667
26	7	26	4.333333333
71	7	24	4
44	7	23	3.833333333
75	8	26	4.333333333
2	2	27	4.5
66	2	26	4.333333333
62	3	26	4.333333333
7	3	24	4
60	4	26	4.333333333
2	5	26	4.333333333
34	5	24	4
26	6	26	4.333333333
42	6	25	4.166666667
1	6	24	4
107	7	27	4.5
110	7	25	4.166666667
1	7	22	3.666666667
81	8	27	4.5
34	2	23	3.833333333
116	2	22	3.666666667
34	3	24	4
3	4	24	4
2	4	26	4.333333333
5	5	26	4.333333333
40	5	26	4.333333333
60	6	25	4.166666667
55	6	24	4
82	8	29	4.833333333
46	2	27	4.5
25	3	26	4.333333333
62	4	26	4.333333333
9	5	22	3.666666667
45	5	25	4.166666667
44	6	23	3.833333333
116	7	24	4
55	8	23	3.833333333
93	8	20	3.333333333
11	2	24	4
50	3	25	4.166666667
68	3	23	3.833333333
55	7	22	3.666666667
91	8	25	4.166666667
87	2	21	3.5
82	2	21	3.5
66	5	21	3.5
5	6	24	4
62	6	22	3.666666667
42	7	21	3.5
44	8	19	3.166666667
65	2	22	3.666666667
31	4	22	3.666666667
13	5	19	3.166666667
31	6	21	3.5
5	7	23	3.833333333
94	8	20	3.333333333
46	3	20	3.333333333
13	3	18	3
17	3	20	3.333333333
62	7	21	3.5
40	3	20	3.333333333
12	4	20	3.333333333
13	4	18	3
27	4	21	3.5
39	5	20	3.333333333
25	6	19	3.166666667
2	6	20	3.333333333
40	7	18	3
69	7	19	3.166666667
62	8	19	3.166666667
27	2	19	3.166666667
25	5	17	2.833333333
12	5	18	3
17	6	19	3.166666667
117	7	23	3.833333333
13	7	14	2.333333333
27	3	17	2.833333333
28	3	18	3
25	4	18	3
28	4	17	2.833333333
29	4	14	2.333333333
31	5	18	3
17	5	18	3
27	6	18	3
12	6	17	2.833333333
29	6	15	2.5
11	7	16	2.666666667
101	7	17	2.833333333
40	8	20	3.333333333
80	8	16	2.666666667
17	4	18	3
50	6	14	2.333333333
13	6	12	2
9	6	16	2.666666667
17	7	17	2.833333333
29	7	16	2.666666667
66	8	16	2.666666667
85	8	15	2.5
29	5	14	2.333333333
25	7	18	3
12	7	16	2.666666667
87	8	16	2.666666667
39	4	14	2.333333333
46	5	16	2.666666667
43	5	16	2.666666667
27	5	14	2.333333333
46	6	16	2.666666667
68	6	17	2.833333333
50	7	16	2.666666667
27	7	17	2.833333333
40	6	15	2.5
43	6	15	2.5
105	7	12	2
43	8	14	2.333333333
69	8	13	2.166666667
50	8	12	2
