# Supplementary material for: Cognitive control training with domain-general response inhibition does not change children’s brains or behavior
Source: Nat Neurosci. 2024 Jun 4;27(7):1364–75. doi: 10.1038/s41593-024-01672-w (PMC11239524; doi:10.1038/s41593-024-01672-w)
Supplement: Supplementary file 3 — Statistical source data. [file 41593_2024_1672_MOESM3_ESM.zip › Figure1-b.csv]

id	Group	TrainingWeeks	Training Session	TotalLabelledSessions
1	1	7	17	21
2	2	8	29	31
3	2	7	23	24
4	1	6	11	11
5	2	8	21	25
6	2	8	24	24
7	2	8	20	20
8	1	8	21	21
9	1	8	15	17
10	1	4	8	8
11	2	6	10	10
12	1	6	10	11
13	2	7	21	22
14	1	7	21	24
15	1	8	25	27
16	1	8	12	15
17	1	7	20	21
18	1	7	20	22
19	2	8	14	15
20	1	8	22	24
21	2	8	26	26
22	2	7	23	23
23	1	3	6	6
24	2	2	3	3
25	1	8	31	31
26	2	7	12	12
27	2	7	20	20
28	2	7	18	23
29	1	7	19	19
30	1	7	22	22
31	1	7	23	26
32	2	8	32	34
33	2	8	26	27
34	1	7	23	23
35	1	4	5	5
36	2	6	16	16
37	1	3	6	11
38	2	8	16	19
39	2	4	4	4
40	1	6	12	13
41	1	7	10	10
42	2	4	6	7
43	2	6	6	6
44	2	5	5	5
45	2	8	11	13
46	2	7	22	28
47	1	8	27	32
48	2	7	20	21
49	2	6	6	6
50	1	7	25	28
51	2	5	5	5
52	1	8	28	32
53	1	7	18	18
54	1	7	22	23
55	2	8	21	21
56	2	6	12	14
57	2	8	12	14
58	2	8	30	30
59	1	7	14	29
60	1	7	10	10
61	1	8	17	17
62	1	5	9	12
65	1	8	14	16
66	1	8	16	18
67	2	8	15	16
68	2	7	17	20
69	1	7	12	12
70	2	7	12	12
71	1	8	29	37
72	1	6	8	8
73	2	8	27	29
74	2	8	29	29
75	2	5	10	10
76	1	8	25	28
77	1	8	28	30
78	1	5	9	9
79	2	8	18	23
80	1	5	15	22
81	1	5	8	10
82	1	8	21	24
83	1	7	18	21
84	2	3	3	3
85	2	7	14	15
86	1	5	6	6
87	1	2	6	6
88	2	7	18	20
89	2	NA	NA	NA
90	2	7	25	25
91	2	8	19	19
92	2	7	12	13
93	1	7	17	17
94	1	6	15	16
95	1	8	25	33
96	1	6	7	7
97	2	8	27	29
98	2	8	29	30
99	2	8	21	22
100	2	8	22	22
101	2	8	23	24
102	2	8	22	22
103	1	6	14	15
104	2	8	23	25
105	1	7	19	20
106	1	8	20	23
107	1	5	10	10
108	1	6	12	13
109	1	8	26	28
110	2	7	17	24
111	1	5	6	6
112	1	8	30	33
113	2	6	13	13
114	1	8	19	23
115	2	6	15	18
116	1	4	5	5
117	2	5	5	5
118	2	5	8	11
119	2	6	18	22
120	1	8	22	26
121	2	5	16	17
122	1	6	15	16
123	1	6	20	20
124	2	5	8	9
125	2	8	33	34
126	2	8	34	35
127	2	6	14	16
128	2	1	1	1
129	1	8	27	31
130	1	8	24	29
131	1	7	11	13
132	2	8	31	43
134	1	6	13	27
135	1	6	12	24
136	1	2	5	12
137	2	7	19	19
138	2	7	16	17
139	1	8	26	52
140	2	5	6	6
141	1	8	25	29
142	2	8	22	22
143	2	6	7	10
144	2	4	4	4
145	1	7	17	17
146	1	5	6	6
147	1	6	14	23
148	2	6	13	16
149	1	7	17	24
150	1	7	17	37
151	2	8	15	18
152	1	8	17	22
153	1	6	9	9
154	2	7	18	20
155	1	NA	NA	NA
156	1	6	15	26
157	2	3	4	4
158	2	NA	NA	NA
159	1	1	2	2
160	1	5	10	13
161	1	8	29	35
162	2	5	10	10
163	2	5	12	12
164	1	6	16	18
165	2	8	27	36
165	2	8	27	36
166	1	7	27	35
167	2	6	12	27
168	1	1	1	2
169	2	NA	NA	NA
170	1	8	29	34
171	1	5	7	8
172	2	8	23	29
173	2	NA	NA	NA
174	1	8	29	34
175	2	NA	NA	NA
176	2	6	19	22
177	1	3	5	5
178	1	6	13	36
179	2	1	2	2
180	2	8	27	41
181	1	NA	NA	NA
182	2	7	20	21
183	2	7	13	13
184	1	8	21	31
185	1	7	19	40
186	2	4	8	10
187	2	8	27	31
188	1	5	4	4
189	1	3	9	13
190	2	6	9	9
191	1	3	12	16
192	1	NA	NA	NA
193	2	1	3	3
194	2	5	11	11
195	2	6	16	16
196	2	NA	NA	NA
197	1	NA	NA	NA
198	2	NA	NA	NA
199	2	NA	NA	NA
200	1	NA	NA	NA
201	1	8	30	32
202	2	8	27	27
203	2	NA	NA	NA
204	1	8	32	33
205	1	NA	NA	NA
206	1	NA	NA	NA
207	1	NA	NA	NA
208	1	8	34	34
209	2	8	33	35
210	1	NA	NA	NA
211	1	NA	NA	NA
212	1	1	1	2
213	1	8	25	31
214	2	4	8	11
215	2	NA	NA	NA
216	2	NA	NA	NA
217	1	4	4	5
218	2	NA	NA	NA
219	2	NA	NA	NA
220	2	NA	NA	NA
221	1	7	7	9
222	1	5	22	22
223	1	1	1	3
224	2	NA	NA	NA
225	1	NA	NA	NA
226	1	8	20	22
227	1	NA	NA	NA
228	1	7	17	25
229	1	NA	NA	NA
230	1	NA	NA	NA
231	2	NA	NA	NA
232	1	NA	NA	NA
233	2	7	29	30
234	2	NA	NA	NA
235	2	NA	NA	NA
237	2	4	18	26
238	2	4	21	23
246	1	8	30	31
247	1	8	29	32
250	1	8	27	29
251	2	8	24	24
252	2	2	3	3
255	2	8	31	31
256	1	NA	NA	NA
258	2	NA	NA	NA
259	2	NA	NA	NA
260	2	6	17	22
261	2	8	29	30
262	2	NA	NA	NA
263	2	NA	NA	NA
265	1	NA	NA	NA
1	1	7	17	21
2	2	8	29	31
3	2	7	23	24
4	1	6	11	11
5	2	8	21	25
6	2	8	24	24
7	2	8	20	20
8	1	8	21	21
9	1	8	15	17
10	1	4	8	8
11	2	6	10	10
12	1	6	10	11
13	2	7	21	22
14	1	7	21	24
15	1	8	25	27
16	1	8	12	15
17	1	7	20	21
18	1	7	20	22
19	2	8	14	15
20	1	8	22	24
21	2	8	26	26
22	2	7	23	23
23	1	3	6	6
24	2	2	3	3
25	1	8	31	31
26	2	7	12	12
27	2	7	20	20
28	2	7	18	23
29	1	7	19	19
30	1	7	22	22
31	1	7	23	26
32	2	8	32	34
33	2	8	26	27
34	1	7	23	23
35	1	4	5	5
36	2	6	16	16
37	1	3	6	11
38	2	8	16	19
39	2	4	4	4
40	1	6	12	13
41	1	7	10	10
42	2	4	6	7
43	2	6	6	6
44	2	5	5	5
45	2	8	11	13
46	2	7	22	28
47	1	8	27	32
48	2	7	20	21
49	2	6	6	6
50	1	7	25	28
51	2	5	5	5
52	1	8	28	32
53	1	7	18	18
54	1	7	22	23
55	2	8	21	21
56	2	6	12	14
57	2	8	12	14
58	2	8	30	30
59	1	7	14	29
60	1	7	10	10
61	1	8	17	17
62	1	5	9	12
65	1	8	14	16
66	1	8	16	18
67	2	8	15	16
68	2	7	17	20
69	1	7	12	12
70	2	7	12	12
71	1	8	29	37
72	1	6	8	8
73	2	8	27	29
74	2	8	29	29
75	2	5	10	10
76	1	8	25	28
77	1	8	28	30
78	1	5	9	9
79	2	8	18	23
80	1	5	15	22
81	1	5	8	10
82	1	8	21	24
83	1	7	18	21
84	2	3	3	3
85	2	7	14	15
86	1	5	6	6
87	1	2	6	6
88	2	7	18	20
89	2	NA	NA	NA
90	2	7	25	25
91	2	8	19	19
92	2	7	12	13
93	1	7	17	17
94	1	6	15	16
95	1	8	25	33
96	1	6	7	7
97	2	8	27	29
98	2	8	29	30
99	2	8	21	22
100	2	8	22	22
101	2	8	23	24
102	2	8	22	22
103	1	6	14	15
104	2	8	23	25
105	1	7	19	20
106	1	8	20	23
107	1	5	10	10
108	1	6	12	13
109	1	8	26	28
110	2	7	17	24
111	1	5	6	6
112	1	8	30	33
113	2	6	13	13
114	1	8	19	23
115	2	6	15	18
116	1	4	5	5
117	2	5	5	5
118	2	5	8	11
119	2	6	18	22
120	1	8	22	26
121	2	5	16	17
122	1	6	15	16
123	1	6	20	20
124	2	5	8	9
125	2	8	33	34
126	2	8	34	35
127	2	6	14	16
128	2	1	1	1
129	1	8	27	31
130	1	8	24	29
131	1	7	11	13
132	2	8	31	43
134	1	6	13	27
135	1	6	12	24
136	1	2	5	12
137	2	7	19	19
138	2	7	16	17
139	1	8	26	52
140	2	5	6	6
141	1	8	25	29
142	2	8	22	22
143	2	6	7	10
144	2	4	4	4
145	1	7	17	17
146	1	5	6	6
147	1	6	14	23
148	2	6	13	16
149	1	7	17	24
150	1	7	17	37
151	2	8	15	18
152	1	8	17	22
153	1	6	9	9
154	2	7	18	20
155	1	NA	NA	NA
156	1	6	15	26
157	2	3	4	4
158	2	NA	NA	NA
159	1	1	2	2
160	1	5	10	13
161	1	8	29	35
162	2	5	10	10
163	2	5	12	12
164	1	6	16	18
165	2	8	27	36
165	2	8	27	36
166	1	7	27	35
167	2	6	12	27
168	1	1	1	2
169	2	NA	NA	NA
170	1	8	29	34
171	1	5	7	8
172	2	8	23	29
173	2	NA	NA	NA
174	1	8	29	34
175	2	NA	NA	NA
176	2	6	19	22
177	1	3	5	5
178	1	6	13	36
179	2	1	2	2
180	2	8	27	41
181	1	NA	NA	NA
182	2	7	20	21
183	2	7	13	13
184	1	8	21	31
185	1	7	19	40
186	2	4	8	10
187	2	8	27	31
188	1	5	4	4
189	1	3	9	13
190	2	6	9	9
191	1	3	12	16
192	1	NA	NA	NA
193	2	1	3	3
194	2	5	11	11
195	2	6	16	16
196	2	NA	NA	NA
197	1	NA	NA	NA
198	2	NA	NA	NA
199	2	NA	NA	NA
200	1	NA	NA	NA
201	1	8	30	32
202	2	8	27	27
203	2	NA	NA	NA
204	1	8	32	33
205	1	NA	NA	NA
206	1	NA	NA	NA
207	1	NA	NA	NA
208	1	8	34	34
209	2	8	33	35
210	1	NA	NA	NA
211	1	NA	NA	NA
212	1	1	1	2
213	1	8	25	31
214	2	4	8	11
215	2	NA	NA	NA
216	2	NA	NA	NA
217	1	4	4	5
218	2	NA	NA	NA
219	2	NA	NA	NA
220	2	NA	NA	NA
221	1	7	7	9
222	1	5	22	22
223	1	1	1	3
224	2	NA	NA	NA
225	1	NA	NA	NA
226	1	8	20	22
227	1	NA	NA	NA
228	1	7	17	25
229	1	NA	NA	NA
230	1	NA	NA	NA
231	2	NA	NA	NA
232	1	NA	NA	NA
233	2	7	29	30
234	2	NA	NA	NA
235	2	NA	NA	NA
237	2	4	18	26
238	2	4	21	23
246	1	8	30	31
247	1	8	29	32
250	1	8	27	29
251	2	8	24	24
252	2	2	3	3
255	2	8	31	31
256	1	NA	NA	NA
258	2	NA	NA	NA
259	2	NA	NA	NA
260	2	6	17	22
260	2	6	17	22
261	2	8	29	30
262	2	NA	NA	NA
263	2	NA	NA	NA
265	1	NA	NA	NA
1	1	7	17	21
2	2	8	29	31
3	2	7	23	24
4	1	6	11	11
5	2	8	21	25
6	2	8	24	24
7	2	8	20	20
8	1	8	21	21
9	1	8	15	17
10	1	4	8	8
11	2	6	10	10
12	1	6	10	11
13	2	7	21	22
14	1	7	21	24
15	1	8	25	27
16	1	8	12	15
17	1	7	20	21
18	1	7	20	22
19	2	8	14	15
20	1	8	22	24
21	2	8	26	26
22	2	7	23	23
23	1	3	6	6
24	2	2	3	3
25	1	8	31	31
26	2	7	12	12
27	2	7	20	20
28	2	7	18	23
29	1	7	19	19
30	1	7	22	22
31	1	7	23	26
32	2	8	32	34
33	2	8	26	27
34	1	7	23	23
35	1	4	5	5
36	2	6	16	16
37	1	3	6	11
38	2	8	16	19
39	2	4	4	4
40	1	6	12	13
41	1	7	10	10
42	2	4	6	7
43	2	6	6	6
44	2	5	5	5
45	2	8	11	13
46	2	7	22	28
47	1	8	27	32
48	2	7	20	21
49	2	6	6	6
50	1	7	25	28
51	2	5	5	5
52	1	8	28	32
53	1	7	18	18
54	1	7	22	23
55	2	8	21	21
56	2	6	12	14
57	2	8	12	14
58	2	8	30	30
59	1	7	14	29
60	1	7	10	10
61	1	8	17	17
62	1	5	9	12
65	1	8	14	16
66	1	8	16	18
67	2	8	15	16
68	2	7	17	20
69	1	7	12	12
70	2	7	12	12
71	1	8	29	37
72	1	6	8	8
73	2	8	27	29
74	2	8	29	29
75	2	5	10	10
76	1	8	25	28
77	1	8	28	30
78	1	5	9	9
79	2	8	18	23
80	1	5	15	22
81	1	5	8	10
82	1	8	21	24
83	1	7	18	21
84	2	3	3	3
85	2	7	14	15
86	1	5	6	6
87	1	2	6	6
88	2	7	18	20
89	2	NA	NA	NA
90	2	7	25	25
91	2	8	19	19
92	2	7	12	13
93	1	7	17	17
94	1	6	15	16
95	1	8	25	33
96	1	6	7	7
97	2	8	27	29
98	2	8	29	30
99	2	8	21	22
100	2	8	22	22
101	2	8	23	24
102	2	8	22	22
103	1	6	14	15
104	2	8	23	25
105	1	7	19	20
106	1	8	20	23
107	1	5	10	10
108	1	6	12	13
109	1	8	26	28
110	2	7	17	24
111	1	5	6	6
112	1	8	30	33
113	2	6	13	13
114	1	8	19	23
115	2	6	15	18
116	1	4	5	5
117	2	5	5	5
118	2	5	8	11
119	2	6	18	22
120	1	8	22	26
121	2	5	16	17
122	1	6	15	16
123	1	6	20	20
124	2	5	8	9
125	2	8	33	34
126	2	8	34	35
127	2	6	14	16
128	2	1	1	1
129	1	8	27	31
130	1	8	24	29
131	1	7	11	13
132	2	8	31	43
134	1	6	13	27
135	1	6	12	24
136	1	2	5	12
137	2	7	19	19
138	2	7	16	17
139	1	8	26	52
140	2	5	6	6
141	1	8	25	29
142	2	8	22	22
143	2	6	7	10
144	2	4	4	4
145	1	7	17	17
146	1	5	6	6
147	1	6	14	23
148	2	6	13	16
149	1	7	17	24
150	1	7	17	37
151	2	8	15	18
152	1	8	17	22
153	1	6	9	9
154	2	7	18	20
155	1	NA	NA	NA
156	1	6	15	26
157	2	3	4	4
158	2	NA	NA	NA
159	1	1	2	2
160	1	5	10	13
161	1	8	29	35
162	2	5	10	10
163	2	5	12	12
164	1	6	16	18
165	2	8	27	36
165	2	8	27	36
166	1	7	27	35
167	2	6	12	27
168	1	1	1	2
169	2	NA	NA	NA
170	1	8	29	34
171	1	5	7	8
172	2	8	23	29
173	2	NA	NA	NA
174	1	8	29	34
175	2	NA	NA	NA
176	2	6	19	22
177	1	3	5	5
178	1	6	13	36
179	2	1	2	2
180	2	8	27	41
181	1	NA	NA	NA
182	2	7	20	21
183	2	7	13	13
184	1	8	21	31
185	1	7	19	40
186	2	4	8	10
187	2	8	27	31
188	1	5	4	4
189	1	3	9	13
190	2	6	9	9
191	1	3	12	16
192	1	NA	NA	NA
193	2	1	3	3
194	2	5	11	11
195	2	6	16	16
196	2	NA	NA	NA
197	1	NA	NA	NA
198	2	NA	NA	NA
199	2	NA	NA	NA
200	1	NA	NA	NA
201	1	8	30	32
202	2	8	27	27
203	2	NA	NA	NA
204	1	8	32	33
205	1	NA	NA	NA
206	1	NA	NA	NA
207	1	NA	NA	NA
208	1	8	34	34
209	2	8	33	35
210	1	NA	NA	NA
210	1	NA	NA	NA
211	1	NA	NA	NA
212	1	1	1	2
213	1	8	25	31
214	2	4	8	11
215	2	NA	NA	NA
216	2	NA	NA	NA
217	1	4	4	5
218	2	NA	NA	NA
219	2	NA	NA	NA
220	2	NA	NA	NA
221	1	7	7	9
222	1	5	22	22
223	1	1	1	3
224	2	NA	NA	NA
225	1	NA	NA	NA
226	1	8	20	22
227	1	NA	NA	NA
228	1	7	17	25
229	1	NA	NA	NA
230	1	NA	NA	NA
231	2	NA	NA	NA
232	1	NA	NA	NA
233	2	7	29	30
234	2	NA	NA	NA
235	2	NA	NA	NA
237	2	4	18	26
238	2	4	21	23
246	1	8	30	31
247	1	8	29	32
250	1	8	27	29
251	2	8	24	24
252	2	2	3	3
255	2	8	31	31
256	1	NA	NA	NA
258	2	NA	NA	NA
259	2	NA	NA	NA
260	2	6	17	22
260	2	6	17	22
261	2	8	29	30
262	2	NA	NA	NA
263	2	NA	NA	NA
265	1	NA	NA	NA
