# Supplementary material for: Cognitive control training with domain-general response inhibition does not change children’s brains or behavior
Source: Nat Neurosci. 2024 Jun 4;27(7):1364–75. doi: 10.1038/s41593-024-01672-w (PMC11239524; doi:10.1038/s41593-024-01672-w)
Supplement: Supplementary file 3 — Statistical source data. [file 41593_2024_1672_MOESM3_ESM.zip › Figure1c-Control Group.csv]

Participant	Group	Weeks	Tot_session	LabelledSessions	NumGames	TotalTrials	Reaction Time
16	2	1	1	1	4	456	388.1411765
16	2	1	1	1	1	148	718.042735
16	2	1	1	1	1	108	158.3928571
16	2	1	2	2	2	122	488.0652174
16	2	1	2	2	1	106	209.1954023
16	2	2	3	3	3	260	287.2277778
16	2	2	3	3	1	109	136.3370787
16	2	3	4	4	2	180	242.5769231
16	2	3	4	4	1	78	449.8333333
16	2	3	5	5	1	87	520.9824561
16	2	3	5	5	1	79	498
16	2	4	6	6	2	146	241.9814815
16	2	4	6	6	1	74	465.3692308
16	2	5	7	7	5	666	210.6824742
16	2	4	7	7	1	79	518.4057971
16	2	5	7	7	1	416	115.5488506
16	2	5	8	9	2	185	240.3007519
16	2	5	8	9	1	74	482.238806
16	2	6	9	10	2	137	216.6930693
16	2	6	9	10	1	80	404.0704225
16	2	6	10	11	4	481	246.3283582
16	2	6	10	11	1	137	554.7033898
16	2	6	10	11	1	95	239.1733333
16	2	7	11	12	2	136	163.3052632
16	2	7	11	12	1	104	204.5180723
16	2	7	12	13	2	152	179.0384615
16	2	7	12	13	1	96	402.7407407
16	2	8	13	14	2	156	187.2719298
16	2	8	13	14	1	114	189.2604167
16	2	8	14	15	2	207	295.7943262
16	2	8	14	15	1	138	515.877193
17	2	1	1	1	4	389	454.0035432
17	2	1	1	1	1	138	1104.957731
17	2	1	1	1	1	95	414.1065068
17	2	1	2	2	2	121	297.617284
17	2	1	2	2	1	98	461.5810811
17	2	3	3	3	4	533	529.0336544
17	2	2	3	3	1	171	370.9586131
17	2	3	4	4	5	548	433.3739556
17	2	3	4	4	1	355	840.9903371
17	2	3	4	4	1	75	310.4389344
17	2	4	5	5	2	203	376.2214286
17	2	4	6	6	1	152	254.2918534
17	2	4	7	7	2	126	432.5045238
17	2	4	7	7	1	67	222.8521429
17	2	4	8	8	2	118	560.8007831
17	2	4	8	8	1	72	263.5986792
17	2	5	9	9	2	136	572.8118235
17	2	5	9	9	1	69	809.9312745
17	2	5	10	10	5	502	438.3277876
17	2	5	10	10	1	213	710.2448235
17	2	5	10	10	1	68	153.2869444
17	2	6	11	11	2	117	285.4117647
17	2	6	11	11	1	88	127.1111111
17	2	6	12	12	2	125	394.1476437
17	2	6	12	12	1	52	95.50068182
17	2	6	13	13	1	90	578.7489474
17	2	6	14	14	3	251	455.625061
17	2	6	14	14	1	125	739.0064045
17	2	7	15	15	3	230	408.2354438
17	2	7	15	15	1	118	763.5280556
17	2	7	16	16	2	144	498.6209474
17	2	7	16	16	1	57	167.1590816
17	2	7	17	17	1	71	102.0414286
17	2	8	18	18	2	148	311.7413793
17	2	8	18	18	1	82	89.30555556
17	2	8	19	19	2	130	380.2221176
17	2	8	20	20	2	168	415.4126087
17	2	8	20	20	1	110	839.0031818
18	2	1	2	3	2	224	452.8596491
18	2	2	3	4	2	381	514.6619682
18	2	2	3	4	1	76	591.4399947
18	2	2	4	5	3	279	317.6773469
18	2	2	4	5	1	80	455.6761644
18	2	2	4	5	1	95	403.1786486
18	2	2	5	6	2	216	383.8666667
18	2	3	6	7	2	313	316.4654167
18	2	3	6	7	1	191	360.5490566
18	2	3	7	8	1	191	360.5490566
18	2	3	8	9	2	147	225.375
18	2	3	8	9	1	109	219.6746988
18	2	4	9	10	2	182	262.70212
18	2	4	9	10	1	79	393.9232143
18	2	4	10	11	2	130	293.0506977
18	2	4	10	11	1	79	504.8464583
18	2	4	11	12	2	145	286.5283168
18	2	4	11	12	1	56	558.0292391
18	2	5	12	13	2	131	246.4928846
18	2	5	12	13	1	78	515.7513971
18	2	5	13	14	2	168	252.6642233
18	2	5	14	15	2	141	232.6057692
18	2	5	14	15	1	95	169.4358974
18	2	5	15	16	1	95	169.4358974
18	2	6	16	17	2	205	186.4540152
18	2	7	19	21	2	124	191.0397701
18	2	7	19	21	1	83	126.5158333
18	2	7	20	22	1	80	109.5911029
18	2	7	21	23	1	80	109.5911029
18	2	7	22	24	2	175	245.8595041
18	2	7	22	24	1	72	505.6935484
18	2	8	23	25	2	92	195.1616667
18	2	8	23	25	1	100	139.5463372
19	2	1	1	1	3	276	375.5571429
19	2	1	1	1	1	154	617.1171875
19	2	1	2	2	3	326	304.9109312
19	2	1	2	2	1	75	666
19	2	1	2	2	1	93	240.6493506
19	2	2	3	3	2	138	272.49
19	2	2	3	3	1	81	122.0483871
19	2	3	4	4	1	112	290.6741573
19	2	3	4	4	1	77	73.86363636
19	2	3	5	5	2	164	224.0245902
19	2	3	5	5	1	92	118.0394737
19	2	4	6	6	2	189	262.2900763
19	2	4	6	6	1	81	437.1621622
19	2	4	7	7	2	141	140.3211009
19	2	4	7	7	1	79	523.2153846
19	2	4	8	8	2	156	249.1707317
19	2	4	8	8	1	75	586.4571429
19	2	4	9	9	2	164	182.4086957
19	2	4	9	9	1	81	497
19	2	6	10	10	2	191	166.4388489
19	2	6	10	10	1	87	82.19736842
19	2	7	11	11	2	137	137.58
19	2	7	11	11	1	64	70.70909091
19	2	8	12	12	2	156	170.6126126
19	2	8	12	12	1	61	65.92592593
20	2	1	1	1	1	110	403.8583146
20	2	1	1	1	1	77	702.6443478
20	2	1	2	2	1	78	552.7857143
20	2	1	3	3	2	188	308.5652174
20	2	1	3	3	1	93	469.9868421
20	2	2	4	4	2	130	361.3571429
20	2	2	4	4	1	89	650.5866667
20	2	2	4	4	1	89	650.5866667
20	2	2	5	5	2	151	328.8849558
20	2	2	5	5	1	96	285.8607595
20	2	2	6	6	1	103	175.6436782
20	2	3	7	7	2	184	276.8819444
20	2	3	7	7	1	80	484.3472222
20	2	4	8	8	3	298	274.0257511
20	2	4	8	8	1	156	500.7101449
20	2	4	9	9	2	168	205.2995635
20	2	4	9	9	1	82	454.8509459
20	2	4	10	10	2	196	177.4228873
20	2	4	10	10	1	94	113.8240244
20	2	5	12	12	2	159	211.2024569
20	2	5	12	12	1	100	115.4817059
20	2	5	13	13	1	117	217.9828022
20	2	5	13	13	1	94	123.6472353
20	2	5	14	14	1	117	231.0777711
20	2	5	15	15	2	198	174.1466667
20	2	5	15	15	1	74	447.7391304
20	2	6	16	16	2	150	171.9
20	2	6	16	16	1	82	446.7663514
20	2	6	17	17	2	163	185.8211475
20	2	6	17	17	1	61	544.8859524
20	2	6	18	18	2	169	141.0844758
20	2	6	18	18	1	82	417.1663158
20	2	6	19	19	2	203	108.3943662
20	2	6	19	19	1	104	75.30526316
20	2	7	20	20	2	157	146.2072072
20	2	7	20	20	1	97	111.4096386
20	2	7	21	21	2	156	175.5213675
20	2	7	21	21	1	91	64.24096386
20	2	8	22	22	2	173	96.91240876
20	2	8	22	22	1	89	57.04285714
20	2	8	23	23	2	191	145.943662
20	2	8	23	23	1	60	531.0638298
20	2	8	24	24	2	150	94.44954128
20	2	8	24	24	1	81	457.2112676
21	2	1	1	1	2	141	426.9473684
21	2	1	1	1	1	77	682.0615385
21	2	1	2	2	3	277	340.7225131
21	2	1	2	2	1	79	523.4117647
21	2	1	2	2	1	85	271.8970588
21	2	1	3	3	1	101	163.3797468
21	2	3	4	4	2	149	270.4017857
21	2	3	4	4	1	107	181.7126437
21	2	3	5	5	2	137	267.6428571
21	2	3	5	5	1	72	137.3278689
21	2	3	6	6	2	160	293.1568627
21	2	3	6	6	1	71	556.1
21	2	4	7	7	2	140	294.1616162
21	2	4	7	7	1	79	555.3787879
21	2	6	8	8	2	149	283.1351351
21	2	7	9	9	2	133	293.969697
21	2	7	9	9	1	79	515.2063492
21	2	8	10	10	2	179	248.875969
21	2	8	10	10	1	91	138.7721519
22	2	1	1	1	1	76	693.2586207
22	2	1	2	2	2	128	660.5427564
22	2	1	2	2	1	73	730.9635185
22	2	1	3	3	2	166	382.8823529
22	2	1	3	3	1	78	622.4067797
22	2	1	4	4	2	127	355.2159091
22	2	1	4	4	1	97	566.1688312
22	2	1	5	5	2	131	531
22	2	1	5	5	1	58	734.9767442
22	2	1	5	5	1	58	734.9767442
22	2	2	6	6	2	127	411.4235294
22	2	2	7	7	2	118	381.2615385
22	2	2	7	7	1	70	687.0862069
22	2	2	8	8	2	120	390.1481481
22	2	2	8	8	1	71	662.9807692
22	2	3	9	9	2	133	424.6020408
22	2	3	9	9	1	71	732.9
22	2	3	10	15	2	140	316.5979381
22	2	3	10	15	1	72	750.877193
22	2	5	11	16	2	105	344.6170213
22	2	5	11	16	1	85	552.6666667
22	2	5	11	16	1	85	552.6666667
22	2	5	13	18	2	120	313.0609756
22	2	6	14	19	2	100	539.2181818
22	2	6	14	19	1	52	662.5
22	2	6	15	20	2	79	912.5789474
22	2	6	16	21	1	87	569.4492754
22	2	7	17	22	2	171	545.3084112
22	2	7	17	22	1	70	604.4655172
22	2	8	18	23	2	123	641.4457831
22	2	8	18	23	1	69	897.3913043
23	2	1	1	1	2	154	378.9749603
23	2	1	1	1	1	80	483.6695205
23	2	1	2	2	2	157	304.0386726
23	2	1	2	2	1	83	399.8678767
23	2	1	3	3	2	168	324.548125
23	2	1	4	4	1	50	142.5013158
23	2	1	4	4	1	97	231.1472727
23	2	1	5	5	2	141	312.6759259
23	2	1	5	5	1	108	222.3707865
23	2	1	6	7	2	167	238.1762692
23	2	1	6	7	1	113	166.877957
23	2	2	7	8	2	168	239.7036475
23	2	2	7	8	1	112	165.5846277
23	2	3	8	9	2	200	226.2
23	2	3	8	9	1	82	452.5535714
23	2	3	9	10	2	141	260.9181818
23	2	3	9	10	1	80	493.3194444
23	2	3	10	11	2	166	196.1254132
23	2	3	10	11	1	76	450.8769853
23	2	3	11	12	2	162	272.6937295
23	2	3	11	12	1	84	390.0132192
23	2	4	12	13	2	191	273.6849662
23	2	4	12	13	1	88	96.20390411
23	2	5	13	14	2	104	292.7512195
23	2	5	17	18	1	57	128.2935897
23	2	5	17	18	1	84	134.7685075
23	2	5	18	19	2	163	208.0232558
23	2	5	18	19	1	96	90.3452381
23	2	6	20	21	3	360	216.6659253
23	2	6	20	21	1	78	418.1518571
23	2	6	20	21	1	109	104.5855376
23	2	6	21	22	2	148	201.8090909
23	2	6	21	22	1	81	423.5
23	2	6	22	23	1	105	298.6895679
23	2	6	22	23	1	63	510.9939423
23	2	6	23	24	2	170	213.4953175
23	2	6	23	24	1	84	390.0563816
23	2	6	24	25	1	87	180.3125
23	2	6	25	26	2	207	150.1478086
23	2	6	25	26	1	106	199.2734337
23	2	7	26	27	2	156	154.1406195
23	2	7	26	27	1	113	125.0401124
23	2	7	27	28	4	553	142.4951812
23	2	7	27	28	1	62	431.175
23	2	7	27	28	1	210	148.1627119
23	2	7	28	30	2	148	162.5501887
23	2	7	28	30	1	120	448.2011111
23	2	8	29	31	2	172	182.9028369
23	2	8	29	31	1	62	426.4561818
24	2	1	1	1	2	152	322.6612903
24	2	1	1	1	1	79	436.7301587
24	2	1	2	2	2	155	248.4
24	2	1	2	2	1	83	366.1184211
24	2	3	3	3	1	141	281.877193
24	2	3	3	3	1	96	503.6341463
25	2	1	1	1	2	149	421.2978205
25	2	1	1	1	1	83	435.7134375
25	2	1	2	3	2	150	434.4649123
25	2	1	2	3	1	82	453.3289474
25	2	1	3	4	2	188	317.5855263
25	2	1	3	4	1	102	143.2439024
25	2	2	4	5	2	142	330.7857143
25	2	2	4	5	1	93	121.038961
25	2	2	5	6	2	169	263.6259542
25	2	2	5	6	1	87	110.3188406
25	2	2	6	7	2	161	345.0263158
25	2	2	6	7	1	101	217.3488372
25	2	3	7	8	2	201	265.7777778
25	2	3	7	8	1	82	317.8767123
25	2	3	8	9	2	143	302.2164948
25	2	3	8	9	1	81	386.2361111
25	2	3	9	10	2	151	281.5545455
25	2	3	9	10	1	77	440.6849315
25	2	3	10	11	2	158	260.2783505
25	2	3	10	11	1	82	327.4142857
25	2	4	11	12	2	193	238.3636364
25	2	4	11	12	1	92	138.56
25	2	4	12	13	2	210	185.7628205
25	2	4	12	13	1	95	106.4588235
25	2	4	13	14	2	161	210.1694915
25	2	4	13	14	1	84	81.45333333
25	2	4	14	15	2	158	224.8834951
25	2	4	14	15	1	73	188.1428571
25	2	6	15	16	2	199	227.5777778
25	2	6	15	16	1	75	380.9104478
25	2	6	16	17	2	149	207.3269231
25	2	6	16	17	1	83	362.2375
25	2	7	17	18	1	58	140.75
25	2	7	17	18	1	63	469.3333333
25	2	7	18	19	2	171	198.1452991
25	2	7	18	19	1	72	305.030303
25	2	7	19	20	2	202	178.5174825
25	2	7	19	20	1	105	98.375
25	2	7	20	21	2	153	176.3152752
25	2	7	20	21	1	75	95.8425
25	2	8	21	22	2	168	159.0923077
25	2	8	21	22	1	89	284.6521739
26	2	1	1	1	2	145	397.6218487
26	2	1	1	1	1	77	655.4461538
26	2	1	2	2	2	149	344.6355505
26	2	1	2	2	1	80	558.2437681
26	2	1	3	3	2	176	356.1860465
26	2	1	3	3	1	105	389.3295455
26	2	1	4	4	2	129	314.3684211
26	2	1	4	4	1	101	467.1282051
26	2	1	5	5	2	147	326.1293103
26	2	1	5	5	1	108	301.3448276
26	2	2	6	6	1	91	221.8428571
26	2	2	7	7	1	143	293.0761905
26	2	2	7	7	1	81	437.1111111
26	2	2	8	8	2	133	286.9587629
26	2	2	8	8	1	80	449.6756757
26	2	3	9	9	2	151	274.4473684
26	2	3	9	9	1	76	465.0757576
26	2	3	10	10	2	148	321.9479167
26	2	3	10	10	1	81	448.4202899
26	2	3	11	11	2	184	255.1041667
26	2	3	11	11	1	98	329.3222222
26	2	5	12	12	2	134	380.3232323
26	2	5	12	12	1	108	282.75
26	2	5	13	13	2	158	268.336
26	2	5	13	13	1	103	237.1627907
26	2	5	14	14	2	156	293.2155172
26	2	5	14	14	1	113	170.032967
26	2	5	15	15	1	145	271.9459459
26	2	5	15	15	1	74	472.557377
26	2	6	16	16	2	143	223.3398058
26	2	6	16	16	1	80	461.2318841
26	2	6	17	17	2	153	319.2051282
26	2	6	17	17	1	63	479.75
26	2	7	18	18	2	160	227.4649123
26	2	7	18	18	1	82	402.1666667
26	2	8	19	19	2	167	343.940678
26	2	8	19	19	1	91	340.1666667
26	2	8	20	20	2	136	237.7395833
26	2	8	20	20	1	102	230.1463415
27	2	1	1	1	2	150	365.4410687
27	2	1	1	1	1	81	523.3230921
27	2	1	2	2	2	150	368.7415948
27	2	1	2	2	1	81	530.5946667
27	2	1	3	3	2	179	305.6493493
27	2	1	3	3	1	103	319.080989
27	2	1	4	4	2	145	267.6355932
27	2	1	4	4	1	107	173.5
27	2	1	5	5	2	156	285.7626772
27	2	1	5	5	1	98	121.9339375
27	2	2	6	6	2	158	224.2263077
27	2	2	6	6	1	97	105.7877586
27	2	2	7	7	2	197	161.0712654
27	2	2	7	7	1	82	424.9886842
27	2	2	8	8	2	153	133.0084034
27	2	2	8	8	1	83	378.6081081
27	2	3	9	9	2	313	194.2665039
27	2	4	9	9	1	158	479.7002333
27	2	4	10	10	2	290	102.5187716
27	2	3	10	10	1	77	420.6
27	2	5	11	11	1	50	206.1321622
27	2	5	11	11	1	82	462.3893919
27	2	5	12	12	1	147	150.2567241
27	2	5	13	13	1	89	115.5869277
27	2	5	14	14	1	53	161.5657143
27	2	5	15	15	2	163	126.9913214
27	2	5	15	15	1	84	81.54707792
27	2	5	16	16	1	107	353.3671519
27	2	5	17	17	1	53	79.1747
27	2	5	18	18	2	206	78.29411765
27	2	5	18	18	1	78	371.8918919
27	2	5	18	18	1	99	69.42045455
27	2	6	19	19	2	142	182.8614286
27	2	6	19	19	1	82	427.8117089
27	2	6	20	20	2	173	115.5461538
27	2	6	20	20	1	64	412.0925926
27	2	7	21	21	1	136	182.6291667
27	2	7	22	22	1	50	165.2052632
27	2	7	22	22	1	99	96.05971591
27	2	7	23	23	1	105	75.60810811
27	2	7	23	23	1	87	46.89473684
28	2	1	1	1	2	244	326.928934
28	2	1	1	1	1	72	484.5322581
28	2	1	2	2	2	164	292.3888168
28	2	1	2	2	1	168	462.7268493
28	2	1	3	3	1	141	279.3025229
28	2	1	4	4	1	54	168.1015476
28	2	1	4	4	1	109	129.4915517
28	2	1	5	5	2	149	235.0947845
28	2	1	5	5	1	106	76.55241936
28	2	2	6	6	2	168	231.1376812
28	2	2	6	6	1	109	69.38888889
28	2	2	7	8	2	169	187.1090945
28	2	2	7	8	1	104	56.53269663
28	2	2	8	9	2	210	135.8892857
28	2	2	8	9	1	84	350.1588961
28	2	3	9	10	2	151	173.5075
28	2	3	9	10	1	83	404.4797945
28	2	3	10	11	2	165	192.9300417
28	2	3	10	11	1	77	417.08375
28	2	3	11	12	2	166	147.0542636
28	2	3	11	12	1	82	391.5974026
28	2	3	12	13	2	204	124.5327891
28	2	3	12	13	1	95	80.40837209
28	2	5	13	14	2	153	131.2436975
28	2	5	13	14	1	98	48.77906977
28	2	5	14	15	2	172	121.4001172
28	2	5	14	15	1	97	49.53609195
28	2	6	15	16	2	177	118.1670301
28	2	6	15	16	1	97	46.07101124
28	2	6	16	17	2	210	82.84313725
28	2	6	16	17	1	76	359.1323529
28	2	6	17	18	2	160	104.5165217
28	2	6	17	18	1	161	384.094085
28	2	6	18	19	1	119	123.484898
28	2	6	19	20	2	181	93.7218797
28	2	6	19	20	1	85	346.298375
28	2	6	20	21	2	213	101.0191824
28	2	6	20	21	1	102	83.3176437
28	2	7	21	22	2	160	96.93704724
28	2	7	21	22	1	110	57.36092784
28	2	7	22	23	2	174	83.64900662
28	2	7	22	23	1	101	75.17582418
28	2	8	23	24	1	52	127.4014634
28	2	8	23	24	1	105	44.545
29	2	1	1	1	2	139	440.7902521
29	2	1	1	1	1	77	618.378
29	2	1	2	2	2	137	425.9183796
29	2	1	2	2	1	78	601.7159701
29	2	1	3	3	2	173	340.4436957
29	2	1	3	3	1	100	412.517069
29	2	1	4	4	2	119	425.5991237
29	2	1	4	4	1	98	260.4547024
29	2	2	5	5	2	142	362.4093644
29	2	2	5	5	1	93	235.0606962
29	2	2	6	6	2	140	318.1518584
29	2	2	6	6	1	93	212.7537975
29	2	2	7	7	2	188	269.2043796
29	2	2	7	7	1	80	486.5211268
29	2	3	8	8	2	110	426.2594828
29	2	3	8	8	1	78	550.1538806
29	2	3	9	9	2	142	377.4540278
29	2	3	9	9	1	72	644.7230159
29	2	3	10	10	2	140	320.50885
29	2	3	10	10	1	79	518.5366901
29	2	3	11	11	1	83	207.884058
29	2	4	12	12	2	124	342.7378866
29	2	4	12	12	1	77	233.8436719
29	2	4	13	13	2	225	424.8108382
29	2	4	13	13	1	85	191.8509559
29	2	4	14	14	1	85	191.8509559
29	2	5	15	15	2	151	290.5572072
29	2	5	15	15	1	82	177.2364865
29	2	5	16	16	1	73	462.0217969
29	2	5	17	17	2	127	331.213956
29	2	5	17	17	1	79	479.9114384
29	2	5	18	18	2	143	299.1743103
29	2	5	18	18	1	65	568.7256731
29	2	5	19	19	2	150	215.5096154
29	2	5	19	19	1	81	436.0684932
29	2	6	20	20	2	165	290.3881349
29	2	6	20	20	1	78	158.0766667
29	2	6	21	21	2	130	208.0322581
29	2	6	21	21	1	87	84.19178082
29	2	7	22	22	2	126	373.6532843
29	2	7	22	22	1	50	202.3392222
29	2	7	23	23	2	142	318.1287156
29	2	7	23	23	1	77	127.8269697
29	2	7	24	24	2	173	298.8835897
29	2	7	24	24	1	58	539.69
29	2	7	25	25	2	136	229.0104167
29	2	7	25	25	1	83	332.1153846
29	2	8	26	26	2	131	305.1489381
29	2	8	26	26	1	59	565.2528571
35	2	1	1	1	2	134	508.0596847
35	2	1	1	1	1	68	711.36725
35	2	1	2	2	2	143	444.9607143
35	2	1	2	2	1	77	589.7553731
35	2	1	3	3	2	175	319.43612
35	2	1	3	3	1	100	279.0883125
35	2	1	4	4	2	125	399.2717391
35	2	1	4	4	1	102	316.4444444
35	2	2	5	5	2	144	394.2975
35	2	2	5	5	1	106	256.9942262
35	2	3	6	6	1	107	416.6395122
35	2	3	6	6	1	105	232.9710588
35	2	3	7	7	2	191	218
35	2	3	7	7	1	80	404.9589041
35	2	3	8	8	2	125	374.4134783
35	2	3	8	8	1	80	489.9789437
35	2	4	9	9	3	245	312.9015676
35	2	4	9	9	1	156	412.5355862
35	2	4	10	10	2	175	218.36
35	2	4	10	10	1	97	123.4578313
35	2	4	11	11	2	136	236.3566832
35	2	4	11	11	1	102	93.35901162
35	2	5	12	12	2	148	310.2906
35	2	5	12	12	1	84	95.46644928
35	2	5	13	13	2	149	239.9579817
35	2	5	13	13	1	95	90.74921687
35	2	5	14	14	2	183	211.0298507
35	2	5	14	14	1	74	468.1805556
35	2	6	15	15	1	94	272.6959848
35	2	6	15	15	1	81	410.925137
35	2	6	16	16	2	158	224.0257143
35	2	6	16	16	1	62	521.8521
36	2	1	1	1	2	125	578.4105263
36	2	1	1	1	1	72	658.9545455
36	2	1	2	3	2	122	445.6678571
36	2	1	2	3	1	76	604.2637681
36	2	1	3	4	2	156	410.9613208
36	2	1	3	4	1	174	440.8362963
36	2	1	4	6	3	346	452.4958848
36	2	1	4	6	1	193	431.1493506
36	2	2	5	7	2	117	387.4487179
36	2	2	6	8	1	93	377.6027397
36	2	2	7	9	2	155	396.1165049
36	2	2	7	9	1	78	457.7083333
36	2	3	8	10	2	119	286.8170732
36	2	3	8	10	1	77	611.2837838
36	2	3	9	11	2	135	348.48
36	2	3	9	11	1	71	638.6555556
36	2	3	10	12	2	134	309.6532653
36	2	3	10	12	1	73	615.566875
36	2	3	11	13	2	169	285.5403226
36	2	3	11	13	1	86	314.4722222
36	2	3	12	14	2	112	507.9836066
36	2	3	12	14	1	92	362.5466667
36	2	3	13	15	2	140	357.7785484
36	2	3	13	15	1	84	273.9978677
36	2	4	14	16	2	157	407.8272727
36	2	4	14	16	1	87	286.2253521
36	2	4	15	17	2	161	306.5225225
36	2	4	15	17	1	67	590.557377
36	2	4	16	18	2	105	532.2849306
36	2	4	16	18	1	76	680.4310145
36	2	5	17	19	1	63	658.4235849
36	2	5	18	20	2	140	411.1083163
36	2	5	18	20	1	75	639.9968254
36	2	5	19	21	2	201	277.9470199
36	2	5	20	22	1	161	381.54844
36	2	6	21	23	2	118	470.3333333
36	2	6	21	23	1	75	341.4285714
36	2	6	22	24	2	127	528.0687079
36	2	6	22	24	1	68	551.2194827
36	2	6	23	25	2	117	473.5588235
36	2	6	24	26	2	178	283.412844
36	2	6	24	26	1	59	544.244898
36	2	6	24	26	1	90	333.9714286
36	2	7	25	27	2	91	498.890411
36	2	7	25	27	1	71	476.3714286
36	2	7	27	29	2	130	588.5676289
36	2	7	27	29	1	61	630.7777358
36	2	7	28	30	2	167	276.2375
36	2	7	28	30	1	81	369.9581343
36	2	8	29	31	2	119	498.88
36	2	8	29	31	1	96	308.7831169
36	2	8	30	32	2	151	282.5033945
36	2	8	30	32	1	84	287.4365493
36	2	8	31	33	2	143	405.9588021
36	2	8	31	33	1	85	353.4153623
36	2	8	32	34	2	139	446.9040218
36	2	8	32	34	1	60	599.2464894
37	2	1	1	1	2	113	601.8927439
37	2	1	1	1	1	70	955.6326
37	2	1	2	2	2	123	552.1518072
37	2	1	2	2	1	78	596.4842647
37	2	1	3	3	2	157	395.0962
37	2	1	3	3	1	79	336.7105469
37	2	2	4	4	2	127	392.6286957
37	2	2	4	4	1	147	467.4495868
37	2	2	5	5	2	133	367.4021429
37	2	2	5	5	1	86	503.3127612
37	2	3	6	6	2	137	398.8341667
37	2	3	6	6	1	82	401.0984091
37	2	3	7	7	2	163	343.5877632
37	2	3	7	7	1	79	539.9840299
37	2	3	8	8	2	124	385.3829787
37	2	3	8	8	1	78	441.5882353
37	2	3	9	9	2	145	383.2605217
37	2	3	9	9	1	75	553.0625
37	2	4	10	10	2	124	423.4674699
37	2	4	10	10	1	80	555.3618116
37	2	4	11	11	2	148	369.150202
37	2	4	12	12	2	104	612.1826429
37	2	4	12	12	1	68	300.0150877
37	2	4	13	13	2	134	360.9690722
37	2	4	13	13	1	84	310.5846154
37	2	4	14	14	2	132	376.9164286
37	2	4	14	14	1	89	178.0538732
37	2	5	15	15	2	158	403.3952703
37	2	5	15	15	1	75	485.6834921
37	2	5	16	16	2	99	361.9958108
37	2	5	16	16	1	76	609.0197761
37	2	5	17	17	2	237	318.5965909
37	2	5	17	17	1	58	597.9534884
37	2	5	18	18	2	273	418.8471762
37	2	5	18	18	1	156	518.6029845
37	2	5	19	19	2	175	261.1337719
37	2	6	20	20	2	116	335.4862353
37	2	6	20	20	1	65	119.5660577
37	2	6	21	22	2	132	281.2872772
37	2	6	21	22	1	55	185.013617
37	2	7	22	23	2	122	378.8546154
37	2	7	22	23	1	54	203.2512791
37	2	7	23	24	2	136	401.0249405
37	2	7	24	25	2	160	450.7229808
37	2	7	24	25	1	80	478.20875
37	2	8	25	26	2	132	376.2210753
37	2	8	25	26	1	58	564.5519149
37	2	8	26	27	2	129	337.1739412
37	2	8	26	27	1	64	614.9088235
38	2	1	1	1	2	133	484.6892411
38	2	1	1	1	1	78	660.8790299
38	2	1	2	2	2	136	505.4678899
38	2	1	2	2	1	79	569.9285714
38	2	1	3	3	1	139	343.8566505
38	2	1	3	3	1	90	537.4365672
38	2	1	4	4	2	135	317.6660106
38	2	1	4	4	1	99	531.0287805
38	2	1	4	4	1	99	531.0287805
38	2	2	5	5	2	142	340.6846847
38	2	2	6	6	2	146	385.6764796
38	2	2	6	6	1	97	476.1128481
38	2	2	6	6	1	97	476.1128481
38	2	3	7	7	3	300	394.5112826
38	2	3	7	7	1	157	631.56875
38	2	3	8	8	2	148	396.3739744
38	2	3	8	8	1	71	630.0620833
38	2	4	9	11	2	152	332.8633186
38	2	4	9	11	1	80	568.1104348
38	2	4	10	12	1	111	347.6616471
38	2	5	11	13	1	141	341.7837946
38	2	5	11	13	1	99	364.755
38	2	5	12	14	1	105	351.6185542
38	2	6	13	15	2	153	253.4655508
38	2	6	13	15	1	99	352.4548235
38	2	7	14	16	2	150	228.7536283
38	2	7	14	16	1	110	318.1251099
38	2	8	15	17	2	174	310.2045238
38	2	8	15	17	1	64	524.794386
38	2	8	16	18	2	130	255.8290104
38	2	8	16	18	1	82	488.2463768
39	2	1	1	1	1	103	525.8974359
39	2	1	1	1	1	78	589.6
39	2	2	2	2	2	136	410.6770833
39	2	2	2	2	1	78	513.59375
39	2	3	3	3	2	178	304.1472868
39	2	3	3	3	1	92	282.9589041
39	2	4	4	4	1	86	405.6226415
39	2	4	4	4	1	84	211.9705882
46	2	1	1	1	2	140	409.4915254
46	2	1	1	1	1	80	506.7826087
46	2	1	2	4	2	131	391.9090909
46	2	1	2	4	1	83	371.5068493
46	2	1	3	5	2	84	313.4642857
46	2	1	3	5	1	89	173.2894737
46	2	2	4	6	2	120	367.8085106
46	2	2	4	6	1	81	126.7878788
46	2	4	5	7	2	132	312.9223301
46	2	4	5	7	1	64	135.5636364
46	2	5	6	8	2	124	430.939759
46	2	5	6	8	1	82	105.7681159
46	2	5	7	9	2	142	348.5377358
46	2	5	7	9	1	81	495.1971831
46	2	6	8	10	2	115	445.7794118
46	2	6	8	10	1	82	430.2205882
46	2	6	9	11	2	145	287.9152542
46	2	6	9	11	1	76	467.7014925
46	2	6	10	12	2	129	358.4285714
46	2	6	10	12	1	81	413.0555556
46	2	7	11	13	1	104	353
46	2	7	12	14	2	66	446.9130435
46	2	7	12	14	1	66	132.2542373
47	2	1	1	1	2	139	435.990566
47	2	1	1	1	1	66	935.9534884
47	2	2	2	2	2	133	488.4947368
47	2	2	2	2	1	72	798.4181818
47	2	4	3	3	2	169	360.6833333
47	2	4	3	3	1	93	442.7183099
47	2	5	4	4	2	128	315.7088608
47	2	5	4	4	1	103	401.4197531
47	2	6	5	5	2	137	345.3039216
47	2	6	5	5	1	100	389.6666667
47	2	7	6	6	2	165	333.9672131
48	2	1	1	1	2	142	436.3684211
48	2	1	1	1	1	75	640.4126984
48	2	2	2	2	2	146	335.0882353
48	2	2	2	2	1	74	549.4677419
48	2	4	3	3	2	176	293.1363636
48	2	4	3	3	1	103	315.091954
48	2	5	4	4	2	130	373.960396
48	2	5	4	4	1	108	200.5348837
48	2	6	5	5	2	151	293.9067797
48	2	6	5	5	1	102	157.0365854
49	2	1	1	1	2	132	430.3009709
49	2	1	2	3	1	76	662.734375
49	2	2	4	5	1	105	499.4054054
49	2	3	5	6	1	79	489.390625
49	2	5	6	7	2	167	289.3464567
49	2	5	6	7	1	81	114.0307692
50	2	1	1	1	2	139	604.3076923
50	2	1	1	1	1	75	691.8709677
50	2	1	2	2	2	137	562.1783133
50	2	1	3	5	2	153	642.9297059
50	2	1	3	5	1	72	785.7886275
50	2	1	3	5	1	72	785.7886275
50	2	1	4	6	2	122	765.0956977
50	2	1	4	6	1	83	689.14
50	2	2	5	7	2	152	466.4544175
50	2	2	5	7	1	78	394.4192742
50	2	2	6	8	3	243	616.7934615
50	2	2	6	8	1	59	246
50	2	2	7	9	1	55	864.875875
50	2	2	8	10	2	112	482.2184868
50	2	2	8	10	1	65	926.00075
50	2	3	9	15	2	112	709.19225
50	2	3	9	15	1	71	664.6036607
50	2	3	10	16	2	141	576.7561765
50	2	3	10	16	1	76	738.0242857
50	2	4	11	17	2	87	666.4900909
50	2	4	12	18	2	135	513.8117089
50	2	4	12	18	1	67	643.707449
50	2	4	13	19	2	139	477.8727273
50	2	4	13	19	1	51	428.2444444
50	2	4	14	20	2	158	417.4413816
50	2	4	14	20	1	82	399.9102381
50	2	4	15	21	1	93	793.3154545
50	2	5	16	22	2	150	557.3090909
50	2	5	16	22	1	65	942.6
50	2	5	17	23	2	118	425.8042857
50	2	5	17	23	1	80	543.7773846
50	2	5	18	24	2	165	431.1674219
50	2	5	18	24	1	60	607.8680233
50	2	5	19	25	2	68	872.9610714
50	2	5	19	25	1	63	820.74175
50	2	6	20	26	2	156	405
50	2	6	20	26	1	68	174.3461538
50	2	6	21	27	3	207	671.718789
50	2	6	21	27	1	78	641.2300848
50	2	7	22	28	2	132	683.7282609
50	2	7	22	28	1	55	662.6222222
51	2	1	1	1	2	133	426.1415094
51	2	1	1	1	1	73	752.7413793
51	2	2	2	2	2	132	408.1165049
51	2	2	2	2	1	78	554.8676471
51	2	4	3	3	2	169	293.9285714
51	2	4	3	3	1	92	332.1643836
51	2	5	4	4	2	119	392.3978495
51	2	5	4	4	1	93	289.7432432
51	2	6	5	5	2	141	316.1504425
51	2	6	5	5	1	84	222.9264706
51	2	7	6	6	2	139	326.3298969
51	2	7	6	6	1	83	124.2121212
52	2	1	1	1	2	147	321.1465517
52	2	1	1	1	1	80	460.1944444
52	2	2	2	2	2	151	300.8086957
52	2	2	2	2	1	80	501.6164384
52	2	4	3	3	2	191	194.2933333
52	2	4	3	3	1	91	169.2435897
52	2	5	4	4	2	143	250.8504673
52	2	5	4	4	1	103	117.4642857
52	2	6	5	5	2	159	204.3196721
52	2	6	5	5	1	95	117.3888889
55	2	1	1	1	3	259	524.9679365
55	2	1	1	1	1	138	907.4194211
55	2	1	2	2	2	120	509.3380328
55	2	1	2	2	1	78	322.1398387
55	2	1	3	3	2	112	476.9156627
55	2	1	3	3	1	95	354.972973
55	2	1	4	4	2	133	437.888913
55	2	1	4	4	1	82	365.8849254
55	2	2	5	5	2	111	407.5692308
55	2	2	5	5	1	94	246.2531646
55	2	2	6	6	2	108	418.6829268
55	2	2	6	6	1	75	698.0307692
55	2	3	7	7	2	118	359.0555333
55	2	3	7	7	1	74	700.4814912
55	2	4	8	8	2	237	434.173913
55	2	5	9	9	2	125	415.8289474
55	2	5	9	9	1	195	699.164557
55	2	5	10	10	2	135	276.5869565
55	2	5	10	10	1	77	598.7058824
55	2	6	11	11	2	150	378.9619048
55	2	6	11	11	1	83	322.6
55	2	7	12	12	2	115	283.7532468
55	2	7	12	12	1	91	210.5428571
61	2	1	1	1	2	147	377.4454545
61	2	1	1	1	1	74	679.2542373
61	2	1	2	2	2	146	478.2307692
61	2	1	2	2	1	79	551.9402985
61	2	1	3	3	2	180	372.5357143
61	2	1	3	3	1	99	316.1688312
61	2	1	5	5	2	142	373.2201835
61	2	1	5	5	1	93	196.5633803
61	2	2	6	6	2	146	347.7647059
61	2	2	6	6	1	97	167.7733333
61	2	3	7	7	2	156	333.5081967
61	2	3	7	7	1	91	108.8059701
61	2	3	8	8	2	184	300.0615385
61	2	3	8	8	1	80	477.4477612
61	2	3	9	9	2	134	273.010101
61	2	3	9	9	1	81	398.3243243
61	2	4	10	10	2	154	323.7008547
61	2	4	10	10	1	75	474.1267606
61	2	4	11	11	2	123	307.4047619
61	2	5	12	12	1	83	439.2236842
61	2	5	13	13	2	180	336.080292
61	2	5	13	13	1	87	120.972973
61	2	5	14	14	2	140	253.0204082
61	2	5	14	14	1	96	129.3625
61	2	5	15	15	2	151	338.8181818
61	2	5	15	15	1	89	100.1447368
61	2	6	16	16	2	161	248.2413793
61	2	6	16	16	1	83	111.1029412
61	2	6	17	17	2	194	224.9652778
61	2	6	17	17	1	77	390.4782609
61	2	6	18	18	2	152	140.4074074
61	2	6	18	18	1	82	357.2191781
61	2	7	20	20	2	148	281.210084
61	2	7	20	20	1	63	506.1153846
61	2	7	21	21	2	156	223.0176991
61	2	7	21	21	1	81	441.2463768
62	2	1	1	1	2	140	455.6491827
62	2	1	1	1	1	71	836.4358036
62	2	1	2	2	2	123	581.4210666
62	2	1	2	2	1	77	642.6911765
62	2	1	3	3	2	153	440.4537156
62	2	1	3	3	1	81	982.7740984
62	2	2	4	4	2	130	390.847165
62	2	2	4	4	1	100	374.3428205
62	2	2	5	5	2	146	341.7445283
62	2	2	5	5	1	103	337.1803049
62	2	2	6	6	2	151	323.9158879
62	2	2	6	6	1	104	282.5421687
62	2	3	7	7	2	166	408.9240435
62	2	3	7	7	1	77	397.595
62	2	3	8	8	2	132	366.2474737
62	2	3	8	8	1	77	606.3042537
62	2	3	9	9	2	108	441.561519
62	2	3	10	10	1	71	554.4372951
62	2	3	11	11	1	107	389.7012987
62	2	4	12	12	2	144	334.9139252
62	2	4	12	12	1	80	497.9527397
62	2	4	13	13	3	313	292.5210573
62	2	4	13	13	1	197	221.3301227
62	2	5	14	14	2	157	259.6779339
62	2	5	14	14	1	92	134.3755921
62	2	5	15	15	2	156	273.2599145
62	2	5	15	15	1	97	124.6974051
62	2	5	16	16	2	180	251.9777559
62	2	5	16	16	1	66	537.7829167
62	2	5	17	17	2	131	265.789375
62	2	5	17	17	1	80	465.697676
62	2	5	18	18	2	148	293.4051724
62	2	5	18	18	1	61	506.9411765
62	2	6	19	19	2	158	245.3633334
62	2	6	19	19	1	79	520.8030597
62	2	6	20	20	2	188	223.701963
62	2	6	20	20	1	88	86.11926667
62	2	6	21	21	2	127	255.0243478
62	2	6	21	21	1	89	111.6441096
62	2	6	22	22	2	149	201.5377358
62	2	6	22	22	1	82	94.92857143
62	2	7	23	23	2	154	245.5934091
62	2	7	23	23	1	81	75.23731882
62	2	7	24	24	2	176	214.3556034
62	2	7	24	24	1	60	570.6552941
62	2	7	25	25	2	143	209.601934
62	2	7	25	25	1	81	435.0814189
62	2	7	26	26	2	198	202.937931
62	2	7	26	26	1	59	494.9148936
62	2	8	27	27	2	163	202.4447009
62	2	8	27	27	1	61	505.8143478
62	2	8	28	28	2	388	191.9010394
62	2	8	28	28	1	161	119.5409643
62	2	8	29	29	2	141	218.2391748
62	2	8	29	29	1	85	123.2891216
62	2	8	30	30	2	158	225.792161
62	2	8	30	30	1	65	64.38691666
66	2	1	1	1	2	136	542.6153846
66	2	1	1	1	1	72	770.0181818
66	2	1	2	2	2	136	454.2087912
66	2	1	2	2	1	75	648.2741935
66	2	1	3	3	2	169	396.3252033
66	2	1	3	3	1	98	319.75
66	2	2	4	4	2	136	384.3960396
66	2	2	4	4	1	104	206.7142857
66	2	3	5	5	2	158	313.4529915
66	2	3	5	5	1	106	151.2888889
66	2	4	6	6	2	152	330.8666667
66	2	4	6	6	1	94	338.3802817
66	2	5	7	7	1	143	319.5533981
66	2	5	8	8	1	80	466.6086957
66	2	6	9	9	2	140	283
66	2	6	9	9	1	80	472.3333333
66	2	6	10	10	2	137	328.1142857
66	2	6	11	11	1	75	517.3333333
66	2	6	12	12	2	164	240.3474576
66	2	7	14	14	1	139	379.5638298
66	2	7	15	15	1	89	195.7297297
66	2	8	16	16	2	142	289.029703
66	2	8	16	16	1	92	201.6956522
67	2	1	1	1	2	147	450.2574257
67	2	1	1	1	1	76	639.5555556
67	2	1	2	3	2	156	358.4782609
67	2	1	2	3	1	79	493.5714286
67	2	1	3	4	2	172	461.359375
67	2	1	3	4	1	87	276.0142857
67	2	1	4	5	2	131	458.3095238
67	2	1	4	5	1	88	290.5277778
67	2	2	5	6	2	142	407.5769231
67	2	2	5	6	1	67	504.0727273
67	2	3	6	7	2	126	538.0898876
67	2	3	7	8	2	147	513.4166667
67	2	3	8	9	1	79	525.9692308
67	2	3	9	10	2	128	494.1309524
67	2	4	11	12	2	156	317.0512821
67	2	4	11	12	1	74	479.265625
67	2	5	12	13	2	274	462.8480392
67	2	5	12	13	1	156	498.5367647
67	2	5	13	14	2	150	418.2989691
67	2	7	16	17	2	109	426.6
67	2	7	18	19	2	95	476.453125
67	2	7	18	19	1	93	128.48
67	2	8	19	20	2	146	464.9909091
67	2	8	19	20	1	73	469.1538462
70	2	1	1	1	2	154	414.1709302
70	2	1	1	1	1	80	545.3082468
70	2	1	2	2	2	148	326.0374
70	2	1	2	2	1	80	484.6085821
70	2	1	3	3	2	175	261.3821547
70	2	1	3	3	1	91	201.1285718
70	2	1	4	4	2	143	287.4803922
70	2	1	4	4	1	94	90.675
70	2	1	5	5	2	150	327.7101709
70	2	1	5	5	1	91	84.00506579
70	2	2	6	6	2	138	381.3629612
70	2	2	6	6	1	62	89.98362745
70	2	2	7	7	2	190	237.5874088
70	2	2	7	7	1	82	400.4283333
70	2	3	8	8	2	137	260.3663366
70	2	3	8	8	1	81	333.0666667
70	2	3	9	9	2	158	243.16532
70	2	3	9	9	1	77	484.7194595
70	2	3	10	10	2	133	305.1471372
70	2	3	10	10	1	70	462.0983703
70	2	4	11	11	2	172	233.7559055
70	2	4	11	11	1	61	100.0192308
70	2	4	12	12	2	127	245.7307386
70	2	4	12	12	1	82	94.00590278
70	2	4	13	13	2	154	233.7120968
70	2	4	13	13	1	82	94.52416667
70	2	4	14	14	2	153	259.2063063
70	2	4	14	14	1	72	55.78278689
70	2	5	15	15	2	177	209.8849174
70	2	5	15	15	1	76	484.1388406
70	2	6	16	16	2	138	181.42
70	2	6	16	16	1	82	409.3013699
70	2	6	17	17	2	138	309.9419802
70	2	6	17	17	1	66	431.927451
70	2	7	18	18	2	145	296.5142857
70	2	7	18	18	1	81	403.9220779
70	2	7	19	19	2	176	219.5340601
70	2	7	19	19	1	84	124.6842857
70	2	8	20	20	2	119	227.9880952
70	2	8	20	20	1	62	65.47169811
70	2	8	21	21	2	160	224.1759274
70	2	8	21	21	1	73	130.125303
71	2	1	1	1	3	254	523.8295522
71	2	1	1	1	1	152	712.1691797
71	2	1	2	2	2	146	493.0097087
71	2	1	2	2	1	90	323.3
71	2	2	3	3	2	111	352.3915854
71	2	2	3	3	1	79	142.7984426
71	2	3	4	4	2	140	361.1226415
71	2	3	4	4	1	95	221.0526316
71	2	4	5	5	2	123	288.6923077
71	2	4	5	5	1	98	201.7948718
71	2	5	6	7	3	268	343.6792092
71	2	5	6	7	1	155	622.969375
71	2	6	7	8	2	131	432.729
71	2	6	7	8	1	72	637.7613636
71	2	6	8	9	2	140	308.0952381
71	2	6	8	9	1	78	607.5454545
71	2	7	9	10	2	153	408.2525253
71	2	7	9	10	1	75	133.3076923
71	2	8	10	12	1	160	560.7941176
71	2	8	11	13	1	86	433.0169492
72	2	1	1	2	3	293	327.773913
72	2	1	1	2	1	159	507.0694444
72	2	1	2	3	2	333	249.1634241
72	2	2	4	5	2	135	241.2277228
72	2	2	4	5	1	96	74.48148148
72	2	2	5	6	2	160	209.9831933
72	2	2	5	6	1	94	82.3
72	2	3	6	7	2	162	191.8070175
72	2	3	6	7	1	125	49.58181818
72	2	5	7	8	5	1127	167.7192771
72	2	4	7	8	1	310	560.5447471
72	2	5	7	8	1	260	70.930131
72	2	6	8	9	2	331	110.5327869
72	2	4	8	9	1	77	550.8032787
72	2	6	8	9	1	97	41.79545455
72	2	6	9	10	3	283	176.877551
72	2	6	9	10	1	143	530.2975207
72	2	7	10	11	2	159	101.3728814
72	2	7	10	11	1	79	537.4637681
72	2	7	11	12	5	721	103.0990476
72	2	7	11	12	1	454	49.82089552
72	2	8	12	13	2	193	92.18461538
72	2	8	12	13	1	58	535.5217391
72	2	8	13	14	2	155	74.84
72	2	8	13	14	1	81	449.9
73	2	1	1	1	2	149	353.5803968
73	2	1	1	1	1	78	582.2713281
73	2	1	2	2	2	150	366.2720661
73	2	1	2	2	1	82	389.0126712
73	2	1	3	3	2	179	277.6351128
73	2	1	3	3	1	101	223.6770732
73	2	2	4	4	2	128	289.2222222
73	2	2	4	4	1	104	88.71590909
73	2	3	5	5	2	158	252.8005556
73	2	3	7	7	2	152	166.3415217
73	2	3	7	7	1	78	137.7300781
73	2	3	8	8	2	166	146.5142105
73	2	3	9	9	1	155	274.5990203
73	2	3	10	10	2	150	149.4793805
73	2	3	10	10	1	78	263.914
73	2	3	11	11	2	165	194.547619
73	2	3	11	11	1	76	389.7536232
73	2	4	12	12	2	178	110.7539098
73	2	4	12	12	1	83	358.0884416
73	2	4	13	13	2	194	154.1192593
73	2	4	14	14	2	156	120.1187795
73	2	4	14	14	1	98	64.2332353
73	2	4	15	15	2	160	194.1794872
73	2	4	15	15	1	87	144.3717949
73	2	5	16	16	2	174	92.41354962
73	2	5	16	16	1	99	64.72264706
73	2	5	17	17	2	207	121.6452903
73	2	6	19	19	3	319	151.1071674
73	2	6	19	19	1	150	411.2144231
73	2	6	22	22	2	174	167.4018651
73	2	6	22	22	1	78	490.2611029
73	2	6	23	23	2	205	119.729932
73	2	6	23	23	1	176	75.51629032
73	2	7	24	24	2	139	187.8026531
73	2	7	24	24	1	80	85.82515151
73	2	7	26	26	2	152	132.8779911
73	2	7	26	26	1	75	51.67265152
73	2	7	27	27	2	153	112.7524312
73	2	7	27	27	1	93	55.68103659
73	2	8	28	28	2	189	147.94696
73	2	8	28	28	1	59	506.8734375
73	2	8	29	29	2	132	120.723299
73	2	8	29	29	1	82	420.7711429
85	2	1	1	1	2	152	350.0174167
85	2	1	1	1	1	69	694.8605357
85	2	1	2	2	2	150	377.8006579
85	2	1	2	2	1	79	589.4615909
85	2	1	3	3	2	176	293.6680469
85	2	1	3	3	1	95	312.4303247
85	2	2	4	4	2	138	332.4220745
85	2	2	4	4	1	83	168.4786154
85	2	2	5	5	2	154	309.3839286
85	2	2	5	5	1	104	167.9878049
85	2	3	6	6	2	156	276.1443103
85	2	3	6	6	1	99	205.2544444
85	2	3	7	7	2	202	199.0878378
85	2	3	7	7	1	80	462.8356164
85	2	3	8	8	2	133	266.1666667
85	2	3	8	8	1	81	437.5915493
85	2	3	9	9	2	153	264.6929825
85	2	3	9	9	1	75	492.3650794
85	2	4	10	10	2	155	283.7763717
85	2	4	10	10	1	81	467.3424638
85	2	4	11	11	2	184	261.4301481
85	2	4	11	11	1	90	198.0439375
85	2	4	12	12	2	134	248.3898795
85	2	4	12	12	1	88	142.1452113
85	2	4	13	13	2	159	245.2080469
85	2	4	13	13	1	96	134.2634066
85	2	5	14	14	2	167	167.3359375
85	2	5	14	14	1	96	63.62820513
85	2	5	15	15	2	193	226.9270073
85	2	5	15	15	1	78	359.3424658
85	2	5	16	16	2	138	236.5625
85	2	5	16	16	1	83	384.9466667
85	2	5	17	17	2	160	246.0869565
85	2	5	17	17	1	64	449.7592593
85	2	6	18	18	2	171	150.1869919
85	2	6	18	18	1	83	369.0540541
85	2	6	19	19	2	198	163.2
85	2	6	19	19	1	76	164.9166667
85	2	7	20	20	2	138	201.2795699
85	2	7	20	20	1	85	104.9295775
85	2	7	21	21	2	160	177.1403509
85	2	7	21	21	1	79	126.4393939
85	2	7	22	22	2	151	204.733945
85	2	7	22	22	1	77	201.2647059
85	2	7	23	23	2	118	248.1527778
85	2	7	23	23	1	82	387.625
85	2	7	23	23	1	80	137.7878788
85	2	8	24	24	2	131	288.6757059
85	2	8	24	24	1	61	500.6797059
85	2	8	25	25	2	158	133.4
85	2	8	25	25	1	64	445.8181818
85	2	8	26	26	2	154	272.9789474
85	2	8	26	26	1	74	122.4603175
85	2	8	27	27	1	144	167.0947368
85	2	8	28	28	1	145	188.3636364
85	2	8	29	29	2	132	172.776
85	2	8	29	29	1	71	70.14
86	2	1	1	1	2	139	463.1610169
86	2	1	1	1	1	70	893.6346154
86	2	1	2	2	2	151	349.9122807
86	2	1	2	2	1	80	541.9852941
86	2	1	3	3	2	184	268.5957447
86	2	1	3	3	1	99	340.5375
86	2	2	4	4	2	132	331.1473684
86	2	2	4	4	1	97	257.1578947
86	2	2	5	5	2	159	292.128
86	2	2	5	5	1	101	208.1898734
86	2	3	6	6	2	157	234.3783784
86	2	3	6	6	1	91	292.1911765
86	2	3	7	7	2	193	222.9928058
86	2	3	7	7	1	80	506.7910448
86	2	4	8	8	2	131	342.3163265
86	2	4	8	8	1	79	543.7246377
86	2	4	9	9	2	153	264.8275862
86	2	4	9	9	1	76	440.8208955
86	2	5	10	10	2	160	167.8991597
86	2	5	10	10	1	82	400.3108108
86	2	5	11	11	2	188	220.3636364
86	2	5	11	11	1	79	380.7142857
86	2	6	12	12	2	137	261.7087379
86	2	6	12	12	1	92	416.5263158
86	2	7	13	13	2	139	322.1078431
86	2	7	13	13	1	85	336.9538462
86	2	7	14	14	2	155	216.1130435
86	2	7	14	14	1	92	370.6805556
86	2	7	15	15	2	189	226.4492754
86	2	7	15	15	1	73	550.3064516
86	2	7	16	16	2	127	252.0879121
86	2	7	16	16	1	80	484.9577465
86	2	7	17	17	2	156	281.3471074
86	2	7	17	17	1	63	498.4313725
86	2	8	18	18	2	155	163.9122807
86	2	8	18	18	1	78	555.1803279
86	2	8	19	19	2	182	244.1911765
86	2	8	19	19	1	89	337.5714286
87	2	1	1	4	2	136	432.7678899
87	2	1	1	4	1	76	546.4970149
87	2	1	2	6	2	138	463.0786408
87	2	1	2	6	1	78	497.7380282
87	2	1	3	7	2	175	375.9271655
87	2	1	3	7	1	104	361.4458797
87	2	1	4	8	2	129	420.7961165
87	2	1	4	8	1	107	265.3214286
87	2	2	5	10	2	142	350.1452991
87	2	2	5	10	1	100	366.6975
87	2	2	6	11	2	142	371.8623853
87	2	2	6	11	1	99	396.6865854
87	2	2	7	12	2	169	421.9087069
87	2	2	7	12	1	80	604.9571014
87	2	3	8	13	2	136	299.6857143
87	2	3	8	13	1	83	377.721519
87	2	3	9	14	2	118	503.2933083
87	2	3	9	14	1	62	534.5999389
87	2	4	10	15	2	153	302.4152542
87	2	4	10	15	1	82	403.5810811
87	2	4	11	16	2	173	281.40625
87	2	4	11	16	1	97	305.5740741
87	2	5	12	17	2	121	322.3476744
87	2	5	12	17	1	101	293.7397436
87	2	5	13	18	2	145	260.1885246
87	2	5	13	18	1	88	262.0771429
87	2	5	14	19	2	141	295.6822917
87	2	5	14	19	1	94	343.871831
87	2	6	15	20	2	170	295.6304
87	2	6	15	20	1	72	450.0045455
87	2	7	16	21	2	207	475.3951586
87	2	7	16	21	1	123	551.0469814
87	2	7	17	22	2	83	440.5606043
87	2	8	18	23	2	154	266.173913
87	2	8	18	23	1	82	423.7638889
88	2	1	1	1	2	159	309.3597015
88	2	1	1	1	1	79	507.2089552
88	2	1	2	2	2	156	316.3479339
88	2	1	2	2	1	81	411.5684932
88	2	1	3	3	2	199	221.248366
88	2	1	3	3	1	109	231.6818182
88	2	1	4	4	2	137	299.2358491
88	2	1	4	4	1	110	157.4976744
88	2	1	5	5	2	167	179.9688889
88	2	1	5	5	1	111	119.7989247
88	2	2	6	6	2	167	153.3869919
88	2	2	6	6	1	116	123.2427184
88	2	2	7	7	2	194	186.3287671
88	2	2	7	7	1	82	290.538961
88	2	2	8	8	2	141	232.745283
88	2	2	8	8	1	82	382.4025974
88	2	3	9	9	2	160	159.6016393
88	2	3	9	9	1	76	400.138806
88	2	3	10	10	2	162	186.5163934
88	2	3	10	10	1	82	370.9315068
88	2	3	11	11	2	247	128.894898
88	2	3	11	11	1	101	118.877381
88	2	4	12	13	2	148	187.5598214
88	2	4	12	13	1	108	117.4652174
88	2	5	13	14	1	71	209.1627451
88	2	5	14	15	2	148	195.6375
88	2	5	14	15	1	88	88.80266667
88	2	5	15	16	2	162	190.8388889
88	2	5	15	16	1	112	119.3333333
88	2	6	16	17	2	193	204.6813793
88	2	6	16	17	1	76	415.65
88	2	7	17	19	2	144	175.1660377
88	2	7	17	19	1	82	396.15
88	2	7	18	20	2	161	207.4049587
88	2	7	18	20	1	62	491.745098
89	2	1	1	1	2	296	352.5751073
89	2	1	1	1	1	155	577.140625
89	2	2	2	2	2	146	306.7924528
89	2	2	2	2	1	79	518.09375
89	2	7	3	3	2	176	312.2330827
89	2	7	3	3	1	97	335.9473684
90	2	1	2	3	2	135	421.2252252
90	2	1	2	3	1	79	496.6666667
90	2	1	3	4	3	257	370.9748589
90	2	1	3	4	1	67	617.3894422
90	2	1	3	4	1	89	408.5712728
90	2	1	4	5	2	103	447.0075264
90	2	1	4	5	1	83	315.3298493
90	2	2	5	6	2	122	339.3463845
90	2	2	5	6	1	89	264.9847396
90	2	2	6	7	2	144	226.7142857
90	2	2	6	7	1	96	149.0540541
90	2	3	7	8	2	179	211.2619048
90	2	3	7	8	1	80	427.2162162
90	2	4	8	9	2	120	286.8400073
90	2	4	8	9	1	76	426.7818041
90	2	4	9	10	4	391	293.4533461
90	2	4	9	10	1	134	462.5596449
90	2	4	9	10	1	77	209.0272737
90	2	5	10	11	2	132	139.645383
90	2	5	10	11	1	92	188.5180723
90	2	7	11	12	2	151	169.8545455
90	2	7	11	12	1	91	144.0759494
90	2	8	12	13	2	126	198.2468031
90	2	8	12	13	1	84	171.841419
91	2	1	1	1	3	279	441.6467662
91	2	1	1	1	1	155	594.9393939
91	2	1	2	2	2	160	428.9035088
91	2	1	2	2	1	98	246.3289474
91	2	1	3	3	2	124	384.287234
91	2	1	3	3	1	107	157.7764706
91	2	1	4	4	2	131	579.5282609
91	2	1	4	4	1	90	217.6146667
91	2	2	5	5	2	133	465.7849462
91	2	2	5	5	1	107	248.4096386
91	2	3	6	6	2	143	561.2427184
91	2	3	6	6	1	76	603.7580645
91	2	7	7	7	2	117	482.2317073
91	2	7	7	7	1	80	505.4411765
92	2	1	1	1	2	154	382.9984
92	2	1	1	1	1	77	700.9554167
92	2	1	2	2	2	156	358.1180738
92	2	1	2	2	1	81	539.0139855
92	2	1	3	3	2	191	262.3798684
92	2	1	3	3	1	88	277.5580435
92	2	1	4	4	2	137	349.8942308
92	2	1	4	4	1	107	154.5465116
92	2	3	5	5	2	158	273.2892562
92	2	3	5	5	1	104	204.8023256
92	2	4	6	6	2	118	343.4406044
92	2	4	6	6	1	97	178.0977273
92	2	5	7	7	2	193	200.4687413
92	2	5	7	7	1	82	496.0114789
92	2	5	8	8	2	132	290.7426471
92	2	5	8	8	1	81	514.1857857
92	2	5	9	9	2	161	208.9042308
92	2	5	9	9	1	69	470.4496296
92	2	5	10	10	2	146	200.1696667
92	2	5	10	10	1	83	424.61125
92	2	5	11	11	3	249	181.0698056
92	2	5	11	11	1	182	80.24652866
92	2	6	12	12	2	119	218.6757558
92	2	6	12	12	1	91	71.382875
92	2	6	13	13	2	164	151.4067692
92	2	6	13	13	1	104	53.6268617
92	2	6	14	14	2	205	116.6681935
92	2	6	14	14	1	80	372.3338312
92	2	6	15	15	2	151	137.2794068
92	2	6	15	15	1	85	353.3474691
92	2	6	16	16	2	170	133.8376744
92	2	6	16	16	1	65	423.4279412
92	2	7	17	17	3	382	111.6586441
92	2	7	17	17	1	85	361.563961
92	2	7	17	17	1	103	60.96135869
92	2	7	18	18	2	155	136.1861628
92	2	7	18	18	1	94	39.28356322
92	2	7	19	19	2	166	115.2541241
92	2	7	19	19	1	79	48.01671233
92	2	7	20	20	2	175	92.4346063
92	2	7	20	20	1	94	62.9205814
92	2	8	21	21	3	372	87.43706835
92	2	8	21	21	1	145	391.5746063
92	2	8	22	22	2	169	95.23484848
92	2	8	22	22	1	61	421.1153846
92	2	8	23	23	3	380	90.26705986
92	2	8	23	23	1	66	383.1354464
92	2	8	23	23	1	92	85.96674699
92	2	8	24	24	2	155	85.43059322
92	2	8	24	24	1	85	129.1921739
92	2	8	25	25	2	158	176.3927381
92	2	8	25	25	1	83	92.05902778
93	2	1	1	1	2	134	425.1552885
93	2	1	1	1	1	76	692.3654098
93	2	1	2	2	2	132	473.90315
93	2	1	2	2	1	113	580.7028205
93	2	1	3	3	2	166	272.952381
93	2	1	3	3	1	89	227.0724638
93	2	2	4	4	3	318	457.7793673
93	2	2	4	4	1	122	116.6788614
93	2	2	5	5	2	142	292.1226415
93	2	2	5	5	1	94	74.08860759
93	2	3	6	6	2	153	322.9330198
93	2	3	6	6	1	80	481.087027
93	2	3	7	7	2	101	242.3920833
93	2	3	7	7	1	81	492.5229054
93	2	3	8	8	2	144	187.1261261
93	2	3	8	8	1	74	506.4769231
93	2	4	9	9	3	296	224.2358247
93	2	4	9	9	1	80	442.1547143
93	2	4	9	9	1	74	127.257197
93	2	7	10	10	2	135	162.2020202
93	2	7	10	10	1	88	51.53947368
94	2	1	1	1	2	135	507.6415094
94	2	1	1	1	1	69	777.8367347
94	2	1	2	3	2	136	448.3158411
94	2	1	2	3	1	75	733.3783607
94	2	1	3	4	2	167	378.6809829
94	2	1	3	4	1	94	420.1149359
94	2	1	4	5	2	119	467.670814
94	2	1	4	5	1	100	333.9672436
94	2	2	5	6	4	441	390.2059034
94	2	2	5	6	1	73	939.7111628
94	2	2	5	6	1	181	244.0381119
94	2	3	6	7	2	101	534.0435
94	2	3	6	7	1	65	603.0776087
94	2	5	7	8	3	288	336.9659333
94	2	5	7	8	1	154	544.5669922
94	2	5	8	9	2	157	360.8401709
94	2	5	8	9	1	86	150.8733333
94	2	6	9	10	3	271	286.0084577
94	2	6	9	10	1	161	136.0244604
94	2	6	10	11	2	152	238.6625
94	2	6	10	11	1	98	113.9197531
94	2	6	11	12	2	181	240.5849624
94	2	6	11	12	1	75	443.7253968
94	2	7	12	13	3	275	273.242132
94	2	7	12	13	1	142	511.0862069
94	2	7	13	14	2	147	224.3084112
94	2	7	13	14	1	79	538.7826087
94	2	8	14	15	2	170	269.5288136
94	2	8	14	15	1	81	248.22
95	2	1	2	2	2	143	434.1351351
95	2	1	2	2	1	76	737.238806
95	2	1	3	3	2	143	445.6952381
95	2	1	3	3	1	78	630.2567568
95	2	1	4	4	2	180	350.725
95	2	1	4	4	1	93	366.8285714
95	2	2	5	5	2	124	522.8
95	2	2	5	5	1	86	271.8088235
95	2	2	6	6	2	142	400.7809524
95	2	2	6	6	1	101	210.5903614
95	2	2	7	7	2	151	342.5192308
95	2	2	7	7	1	104	188.5168539
95	2	3	8	8	2	182	320.8768116
95	2	3	8	8	1	79	494.3142857
95	2	4	9	9	2	133	382.0319149
95	2	4	9	9	1	79	517.5714286
95	2	4	10	10	2	126	386.7717391
95	2	4	10	10	1	74	542.6865672
95	2	4	11	11	2	153	256.4869565
95	2	4	11	11	1	79	483.3380282
95	2	5	12	12	2	182	254.3543307
95	2	5	12	12	1	89	146.7162162
95	2	5	13	14	2	140	267.9479167
95	2	5	13	14	1	101	103.3295455
95	2	5	14	15	2	152	327.4642857
95	2	5	15	17	1	55	151.5555556
95	2	5	15	17	1	88	133.5866667
95	2	6	16	18	2	146	318.4537037
95	2	6	16	18	1	81	122.95
95	2	6	17	19	2	189	212.220339
95	2	6	17	19	1	74	586.0909091
95	2	6	18	20	2	137	281.3090909
95	2	6	18	20	1	79	586.942029
95	2	7	19	21	2	152	300.5221239
95	2	7	19	21	1	63	577.7234043
95	2	7	20	22	2	159	258.5309735
95	2	7	20	22	1	80	516.7638889
95	2	7	21	23	2	150	289.8902439
95	2	7	21	23	1	79	141.8923077
95	2	8	22	24	2	145	228.0380952
95	2	8	22	24	1	171	67.26056338
95	2	8	23	25	2	138	357.0645161
95	2	8	23	25	1	77	83.08571429
98	2	1	1	1	2	138	398.7486937
98	2	1	1	1	1	78	604.0100746
98	2	1	2	2	2	135	399.3825
98	2	1	2	2	1	79	520.5519355
98	2	1	3	3	2	178	249.3814615
98	2	1	3	3	1	57	406.2576087
98	2	1	4	4	2	204	480.1172414
98	2	1	4	4	1	69	190.9152542
98	2	2	5	5	2	150	261.7395614
98	2	2	5	5	1	51	62.23762493
98	2	3	6	6	2	145	288.6090909
98	2	3	6	6	1	74	73.18333333
98	2	3	7	8	2	183	265.8795041
98	2	3	7	8	1	80	519.3289855
98	2	4	8	9	2	107	669.4225974
98	2	4	8	9	1	79	569.2987302
98	2	4	9	10	2	129	216.5321875
98	2	4	9	10	1	73	566.9733333
98	2	4	10	11	2	139	267.7944792
98	2	4	10	11	1	80	517.5469594
98	2	4	11	12	2	172	193.7868595
98	2	4	11	12	1	71	49.28062499
98	2	5	12	13	2	114	251.7846951
98	2	5	12	13	1	82	52.19442028
98	2	5	13	14	2	133	159.5975
98	2	5	13	14	1	64	54.79705355
98	2	5	14	15	2	132	169.14925
98	2	5	14	15	1	67	60.04552633
98	2	6	15	16	2	171	145.4089669
98	2	6	15	16	1	75	391.3153472
98	2	6	16	17	2	113	245.662931
98	2	6	17	18	3	289	167.6409276
98	2	6	17	18	1	62	548.7192308
98	2	6	18	19	2	165	180.834823
98	2	6	18	19	1	155	485.8223551
98	2	7	19	20	2	188	129.250122
98	2	7	19	20	1	66	51.1142623
98	2	7	20	21	2	146	146.1428571
98	2	7	20	21	1	84	62.05263158
98	2	7	21	22	2	297	173.4986161
98	2	7	21	22	1	125	58.78441442
98	2	7	22	23	2	180	248.80164
98	2	7	23	24	2	264	149.7113921
98	2	7	23	24	1	60	535.1409821
98	2	7	23	24	1	57	61.29704084
98	2	8	24	25	2	141	120.5748572
98	2	8	26	27	2	165	125.4173228
98	2	8	26	27	1	60	586
98	2	8	27	28	2	225	101.7234503
98	2	8	27	28	1	64	519.5712727
98	2	8	28	29	2	192	123.2997902
98	2	8	28	29	1	55	85.04795918
99	2	1	1	1	2	142	418.2662946
99	2	1	1	1	1	79	565.2773276
99	2	1	2	2	2	144	389.4388053
99	2	1	2	2	1	81	437.066087
99	2	1	3	3	2	188	253.1363423
99	2	1	3	3	1	109	254.1529213
99	2	1	4	4	2	136	280.2970297
99	2	1	4	4	1	109	255.7176471
99	2	2	5	5	2	155	247.86892
99	2	2	5	5	1	114	202.9945833
99	2	2	6	6	2	159	206.3378629
99	2	2	6	6	1	114	112.3007527
99	2	3	7	7	2	197	138.2167832
99	2	3	7	7	1	83	283.7
99	2	3	8	9	2	135	274.4589216
99	2	3	8	9	1	83	319.4838667
99	2	3	9	10	2	153	250.2213821
99	2	3	9	10	1	75	422.705873
99	2	4	10	11	2	157	151.4160526
99	2	4	10	11	1	82	394.5761806
99	2	4	11	12	2	191	151.8300357
99	2	4	11	12	1	105	112.5413158
99	2	4	12	13	2	137	204.4927184
99	2	4	12	13	1	112	166.4812359
99	2	5	13	14	2	151	237.5309914
99	2	5	13	14	1	104	115.2036021
99	2	5	14	15	2	328	115.750689
99	2	5	14	15	1	208	89.22686442
99	2	5	15	16	2	173	266.6873437
99	2	5	15	16	1	74	283.1682857
99	2	6	16	17	2	143	149.3228571
99	2	6	16	17	1	82	284.4623077
99	2	6	17	18	2	138	291.3228505
99	2	6	17	18	1	65	412.4299138
99	2	6	18	19	2	168	111.5694882
99	2	6	18	19	1	80	382.6684375
99	2	6	19	20	2	194	113.2541797
99	2	6	19	20	1	100	141.5463415
99	2	7	20	21	2	146	181.4064953
99	2	7	20	21	1	99	65.66794117
99	2	7	21	22	2	159	126.1880342
99	2	7	21	22	1	81	94.27692308
99	2	7	22	23	2	296	112.1766351
99	2	7	22	23	1	124	81.54527778
99	2	7	23	24	2	224	106.9965385
99	2	7	23	24	1	61	445.8151923
99	2	7	24	25	2	151	107.4425847
99	2	7	24	25	1	82	365.6802027
99	2	7	25	26	2	188	115.7083093
99	2	7	25	26	1	61	518.6727359
99	2	8	26	27	2	174	100.6260163
99	2	8	26	27	1	64	469.2727273
99	2	8	27	28	2	242	104.1160811
99	2	8	27	28	1	85	188.8754348
99	2	8	28	29	2	167	78.51952
99	2	8	28	29	1	97	102.7743038
99	2	8	29	30	2	165	105.3290441
99	2	8	29	30	1	91	136.5901948
109	2	1	1	1	2	146	286.992
109	2	1	1	1	1	82	439.8028169
109	2	1	2	2	2	150	339
109	2	1	2	2	1	83	400.5753425
109	2	3	3	3	2	199	135.3607595
109	2	3	3	3	1	105	218.5795455
109	2	4	4	4	2	133	348.5
109	2	4	4	4	1	91	70.8125
109	2	5	5	5	2	168	186.8914729
109	2	5	5	5	1	95	71.58823529
109	2	5	6	6	2	166	204.015625
109	2	5	6	6	1	80	48.04285714
109	2	5	7	7	2	199	145.3239437
109	2	5	7	7	1	81	434.5147059
109	2	6	8	8	2	140	245.7924528
109	2	6	8	8	1	83	373.8421053
109	2	6	9	9	2	158	209.3189655
109	2	6	9	9	1	77	413
109	2	7	10	10	2	168	181.5121951
109	2	7	10	10	1	81	398.915493
109	2	7	11	11	2	205	96.32214765
109	2	7	11	11	1	79	81.60869565
109	2	7	12	12	2	127	239.0631579
109	2	7	12	12	1	86	71.39726027
109	2	7	13	13	2	159	176.3076923
109	2	7	13	13	1	71	54.57575758
110	2	1	1	1	2	111	612.8204819
110	2	1	1	1	1	66	1077.475
110	2	1	2	2	2	126	541.5
110	2	1	2	2	1	74	769.125
110	2	1	3	3	2	149	463.5211009
110	2	4	4	4	1	69	780.24
110	2	4	5	5	3	258	435.6836022
110	2	4	5	5	1	243	292.5167617
110	2	5	6	6	2	162	361.3697479
110	2	5	6	6	1	76	604.5373134
110	2	6	7	9	2	125	318.3181818
110	2	6	7	9	1	78	585.9230769
110	2	6	8	10	2	141	417.3868868
110	2	6	8	10	1	70	778.9300877
110	2	6	10	12	2	164	380.9693388
110	2	6	10	12	1	78	630.5154688
110	2	6	11	13	2	150	388.9903226
110	2	6	11	13	1	55	373.4177778
110	2	6	12	14	2	107	433.7880597
110	2	7	14	16	2	130	420.37
110	2	7	14	16	1	76	370.6645161
110	2	8	15	17	2	136	358.7731959
110	2	8	15	17	1	93	335.8857143
110	2	8	16	18	2	137	503.1402174
110	2	8	16	18	1	69	705.878
111	2	1	1	1	2	143	424.3944954
111	2	1	1	1	1	75	611.6666667
111	2	1	2	3	2	155	327.0752381
111	2	1	2	3	1	80	478.08
111	2	1	3	4	2	161	288.9481481
111	2	1	3	4	1	71	397.1396552
111	2	2	4	5	2	128	370.412766
111	2	2	4	5	1	91	310.2013514
111	2	3	5	6	2	147	360.6586207
111	2	3	5	6	1	101	196.2
111	2	3	6	7	2	157	263.6847458
111	2	3	6	7	1	95	102.6486842
111	2	4	7	8	2	181	204.548855
111	2	4	7	8	1	80	434.8055556
111	2	4	8	9	2	136	293.1231579
111	2	4	8	9	1	83	415.2266667
111	2	4	9	10	2	153	256.1666667
111	2	4	9	10	1	76	428.2835821
111	2	5	10	11	2	163	194.8558559
111	2	5	10	11	1	83	393.4933333
111	2	5	11	12	2	167	269.9018182
111	2	5	11	12	1	91	97.85753425
111	2	5	12	13	2	143	187.8852941
111	2	5	12	13	1	81	120.6140845
111	2	5	13	14	2	150	266.7386555
111	2	5	13	14	1	82	73.97428571
111	2	6	14	15	2	144	166.448
111	2	6	14	15	1	71	81.14444444
111	2	6	15	16	2	172	178.2356522
111	2	6	15	16	1	74	491.2396825
111	2	6	16	17	2	139	177.9791667
111	2	6	16	17	1	82	429.527027
111	2	7	17	18	2	149	178.2697248
111	2	7	17	18	1	64	444.5843137
111	2	7	18	19	2	158	139.2915966
111	2	7	18	19	1	83	427.7535211
111	2	7	19	20	2	183	144.4492063
111	2	7	19	20	1	83	140.2878788
111	2	7	20	21	2	143	151.7
111	2	7	20	21	1	91	76.77631579
111	2	8	21	22	2	158	187.7105691
111	2	8	21	22	1	78	87.03088235
112	2	1	1	1	2	132	452.54
112	2	1	1	1	1	74	755.6140351
112	2	1	2	2	2	148	407.4878696
112	2	1	2	2	1	55	680.9794565
112	2	1	4	4	2	176	345.544
112	2	1	4	4	1	94	438.5906
112	2	2	5	5	2	121	364.3098276
112	2	2	5	5	1	85	381.1274638
112	2	2	6	6	2	175	391.4496212
112	2	2	6	6	1	88	322.8640972
112	2	3	7	7	2	150	382.6831818
112	2	3	7	7	1	96	303.1175
112	2	3	8	8	2	178	340.0652419
112	2	3	8	8	1	73	674.6666102
112	2	4	9	9	2	199	424.7938732
112	2	4	9	9	1	76	704.8313934
112	2	4	10	10	2	130	442.6369893
112	2	4	10	10	1	74	538.9728788
112	2	4	11	11	2	137	422.3625253
112	2	4	11	11	1	79	518.2644445
112	2	5	12	12	2	173	319.8646617
112	2	5	12	12	1	90	281.2368421
112	2	5	13	13	2	126	478.5128948
112	2	5	13	13	1	66	356.6820833
112	2	5	14	14	2	136	501.7154167
112	2	5	14	14	1	94	204.9185714
112	2	6	15	15	2	131	448.6382353
112	2	6	15	15	1	64	179.4283653
112	2	6	16	16	2	174	306.6693548
112	2	6	16	16	1	73	523.6451613
112	2	6	17	17	2	119	404.9524375
112	2	6	17	17	1	74	757.0193637
112	2	6	18	18	2	129	336.1018229
112	2	6	18	18	1	60	728.3391111
112	2	6	19	19	2	139	396.3892
112	2	6	19	19	1	76	686.9127344
112	2	7	20	20	2	181	354.4157563
112	2	7	20	20	1	83	179.7862121
112	2	7	21	21	2	145	223.0095238
112	2	7	21	21	1	96	136.4459459
112	2	7	22	22	2	131	450.5832184
112	2	7	22	22	1	66	217.8610526
112	2	8	23	23	2	157	284.4726754
112	2	8	23	23	1	88	124.4450676
112	2	8	24	24	2	185	218.5757576
112	2	8	24	24	1	59	671.125
113	2	1	1	1	2	142	337.7378947
113	2	1	1	1	1	79	546.95
113	2	1	2	2	2	145	324.0775862
113	2	1	2	2	1	80	500.5616438
113	2	4	4	4	5	776	245.7682299
113	2	4	4	4	1	380	325.1947386
113	2	4	5	5	2	196	132.5237075
113	2	4	5	5	1	81	500.4322603
113	2	4	6	6	2	141	144.8841667
113	2	4	6	6	1	81	457.0173944
113	2	5	7	7	2	151	211.5431034
113	2	5	7	7	1	76	440.7462687
113	2	6	8	8	2	161	93.48739496
113	2	6	8	8	1	82	418.4246575
113	2	6	9	10	2	189	191.1704286
113	2	6	9	10	1	83	77.87305556
113	2	6	10	11	2	141	123.7281553
113	2	6	10	11	1	89	90.46052632
113	2	7	11	12	2	129	194.0808081
113	2	7	11	12	1	80	109.6811594
113	2	7	12	18	2	159	107.1708051
113	2	7	12	18	1	85	172.9555405
113	2	7	13	20	2	357	129.1941392
113	2	7	13	20	1	77	433.9722222
113	2	8	15	22	2	138	146.1724038
113	2	8	15	22	1	80	464.4207246
113	2	8	16	23	2	139	214.0980392
113	2	8	16	23	1	62	562.0638298
113	2	8	17	24	2	120	95.48928571
113	2	8	17	24	1	80	518.4292857
114	2	1	1	1	2	128	546.3
114	2	1	1	1	1	56	1698.129032
114	2	4	2	3	1	302	385.2640187
114	2	4	3	5	2	171	398.2
114	2	4	3	5	1	69	946.1428571
114	2	5	5	7	1	78	517.5507692
114	2	5	6	8	2	173	351.368
114	2	5	6	8	1	77	125.7575758
114	2	6	7	9	2	119	397.1573034
114	2	6	7	9	1	82	114.9104478
114	2	7	8	10	2	135	470.872549
114	2	7	8	10	1	74	92.7359375
114	2	7	9	11	2	108	431.5967742
114	2	7	9	11	1	74	103.6065574
115	2	1	1	1	2	119	553.7303371
115	2	1	1	1	1	71	790.7118644
115	2	1	2	2	2	117	520.702381
115	2	1	2	2	1	70	883.9583333
115	2	1	3	3	2	143	456.84
115	2	1	3	3	1	52	419.3409091
115	2	2	4	4	2	112	355.4634146
115	2	2	4	4	1	82	251.2835821
115	2	2	5	5	2	136	261.7473684
115	2	2	5	5	1	70	324.1481481
115	2	2	5	5	1	70	324.1481481
115	2	3	6	6	2	129	261.1585366
115	2	3	6	6	1	90	300.260274
115	2	3	7	7	2	164	272.009901
115	2	3	7	7	1	78	590.884058
115	2	4	8	8	2	104	218.8518519
115	2	4	8	8	1	76	647.0983607
115	2	4	9	9	2	330	273.8830645
115	2	4	9	9	1	72	660.0344828
115	2	4	10	10	3	232	235.2804878
115	2	4	10	10	1	77	636.557377
115	2	4	10	10	1	71	321.4067797
115	2	5	11	11	2	126	237.4269663
115	2	5	11	11	1	85	194.7941176
115	2	5	12	12	2	147	207.3333333
115	2	5	12	12	1	76	171.421875
115	2	5	13	13	2	116	357.4078947
115	2	5	13	13	1	77	141.3968254
115	2	6	14	14	2	161	236.5081967
115	2	6	14	14	1	71	699.7580645
115	2	6	15	15	2	115	303.8148148
115	2	6	15	15	1	77	658.375
115	2	6	16	16	2	148	250.352381
115	2	6	16	16	1	60	650.8085106
115	2	6	17	17	2	155	220.8275862
115	2	6	17	17	1	78	620.59375
115	2	6	18	18	2	169	176.7809524
115	2	6	18	18	1	68	135.9444444
115	2	7	19	19	2	131	202.1034483
115	2	7	19	19	1	80	76.24242424
115	2	7	20	20	2	150	181.9693878
115	2	7	20	20	1	61	79.9245283
115	2	7	21	21	2	131	267.4022989
115	2	7	21	21	1	62	88.5
115	2	8	22	22	2	115	230.75
115	2	8	22	22	1	57	702.2765957
116	2	1	1	1	2	129	656.0520833
116	2	1	1	1	1	63	1277.5
116	2	1	2	2	2	138	485.516129
116	2	1	2	2	1	64	1380.826087
116	2	1	3	3	2	156	559.412844
116	2	1	3	3	1	67	779.8113208
116	2	1	4	4	2	209	803.3829787
116	2	1	4	4	1	136	753.9902913
116	2	2	5	5	2	130	668.5360825
116	2	2	6	6	2	132	538.4130435
116	2	2	6	6	1	68	634.12
116	2	3	7	7	2	135	706.6185567
116	2	3	7	7	1	70	1062.163265
116	2	3	8	8	2	111	655.4657534
116	2	3	8	8	1	67	1181.565217
116	2	4	9	9	2	135	612.5555556
116	2	4	9	9	1	69	861.0338983
116	2	4	10	10	2	125	710.0833333
116	2	4	10	10	1	66	1018.244444
116	2	4	11	11	2	91	839.8301887
116	2	4	11	11	1	55	646.6382979
116	2	5	12	12	2	119	487.4470588
116	2	5	12	12	1	61	610.2708333
116	2	5	13	13	2	142	441.6435644
116	2	5	13	13	1	71	492.9814815
116	2	5	14	14	3	295	466.0707547
116	2	5	14	14	1	60	1369.611111
116	2	5	14	14	1	52	483.7727273
116	2	6	15	15	2	124	369.6941176
116	2	6	15	15	1	69	954.9444444
116	2	6	16	16	2	126	647.8555556
116	2	6	16	16	1	56	1160.139535
116	2	6	17	17	2	130	634.2978723
116	2	6	17	17	1	62	1442.3125
116	2	7	18	18	2	124	713.2179487
116	2	7	19	19	2	110	624.8961039
116	2	7	19	19	1	60	548.5238095
116	2	7	20	20	2	94	1067.233333
116	2	7	20	20	1	52	451.4761905
116	2	8	21	21	2	117	801.6829268
116	2	8	21	21	1	59	567.8297872
116	2	8	22	22	2	113	550.3239437
116	2	8	22	22	1	53	1052.742857
117	2	1	1	1	2	131	413.9803922
117	2	1	1	1	1	74	624.1428571
117	2	4	2	2	2	140	386.5247525
117	2	4	2	2	1	73	579.0307692
117	2	5	3	3	2	168	324.6692913
117	2	5	3	3	1	92	490.527027
117	2	6	4	4	2	115	360.9571429
117	2	6	4	4	1	96	309.4666667
117	2	7	5	5	2	125	485.8444444
117	2	7	5	5	1	80	456.5230769
118	2	1	1	1	2	114	559.8977273
118	2	1	1	1	1	73	697.3442623
125	2	1	1	1	2	148	384.175
125	2	1	1	1	1	78	536.6969697
125	2	1	2	2	1	109	390.0056875
125	2	2	4	4	2	220	294.930125
125	2	2	4	4	1	81	488.369863
125	2	2	4	4	1	60	119.1834615
125	2	3	6	7	2	129	373.73
125	2	3	6	7	1	89	76.55263158
125	2	6	7	8	2	149	356.7017544
125	2	6	7	8	1	81	52.11267606
125	2	7	8	9	2	142	419.5154639
125	2	7	8	9	1	69	54.16949153
126	2	1	1	1	2	143	452.49
126	2	1	1	1	1	65	827.5681818
126	2	1	2	2	2	142	412.1351887
126	2	1	2	2	1	73	776.2519091
126	2	1	3	3	2	165	459.6040417
126	2	1	3	3	1	89	435.8925352
126	2	2	4	4	2	131	341.9794506
126	2	2	4	4	1	88	307.3830597
126	2	2	5	6	2	135	502.4551087
126	2	2	5	6	1	50	1060.437821
126	2	3	6	7	2	133	464.9790556
126	2	3	7	8	2	150	527.5396
126	2	3	7	8	1	71	711.5305319
126	2	3	8	9	2	117	477.2380952
126	2	3	8	9	1	75	628.1967213
126	2	3	9	10	2	141	465.0786275
126	2	3	9	10	1	69	692.7376364
126	2	4	10	11	2	144	259.8545789
126	2	4	10	11	1	153	694.5549194
126	2	4	11	12	2	66	324.9123864
126	2	5	12	13	1	60	963.5519768
126	2	5	12	13	1	66	779.1394565
126	2	5	13	14	2	83	288.4850847
126	2	5	13	14	1	196	828.5681034
126	2	5	14	15	1	140	725.279823
126	2	5	15	16	1	84	640.4534932
126	2	6	17	21	1	208	196.3907285
126	2	6	18	22	1	208	196.3907285
127	2	1	1	1	2	141	475.5877193
127	2	1	1	1	1	75	696.047619
127	2	1	2	3	2	127	513.9446667
127	2	1	2	3	1	74	714.0728226
127	2	1	3	4	2	165	359.8355833
127	2	1	3	4	1	89	371.272973
127	2	1	4	5	2	122	510.3206395
127	2	1	4	5	1	84	216.237971
127	2	2	5	6	2	145	405.3243243
127	2	2	5	6	1	97	189.7333333
127	2	2	6	7	2	132	543.8637209
127	2	2	6	7	1	64	201.5774468
127	2	2	7	8	2	133	611.3373118
127	2	2	7	8	1	73	676.2046296
127	2	3	8	9	2	70	525.7327
127	2	3	8	9	1	53	817.6567045
127	2	3	9	10	2	139	366.3490566
127	2	3	9	10	1	68	640.9322034
127	2	3	10	11	2	124	401.8786364
127	2	3	10	11	1	65	801.4526471
127	2	3	11	12	2	120	740.2571765
127	2	3	11	12	1	72	163.9387692
127	2	4	12	13	2	101	554.1808594
127	2	4	13	14	2	97	535.7307576
127	2	4	14	15	2	109	639.6048611
127	2	4	14	15	1	72	91.16048387
127	2	5	15	16	2	143	500.975
127	2	5	15	16	1	68	737.6742857
128	2	1	1	1	2	142	463.3904762
128	2	1	1	1	1	72	748.3114754
128	2	1	4	4	2	146	322.0558155
128	2	1	4	4	1	75	541.2333139
128	2	1	5	5	2	175	373.7818265
128	2	1	5	5	1	91	470.8943427
128	2	2	6	6	2	141	356.9230769
128	2	2	6	6	1	83	408.5820896
128	2	3	7	8	2	156	392.7781356
128	2	3	7	8	1	86	283.337971
128	2	3	8	9	2	156	320.5652174
128	2	3	8	9	1	89	387.6376812
128	2	3	9	10	2	185	331.2094656
128	2	3	9	10	1	78	580.7800781
128	2	4	10	12	2	134	355.73925
128	2	4	10	12	1	80	535.4809091
128	2	4	11	13	2	151	378.7371008
128	2	4	11	13	1	73	608.5753846
128	2	4	12	14	2	163	277.2127826
128	2	4	12	14	1	81	468.9788732
128	2	6	13	15	2	174	262.7073171
128	2	6	13	15	1	71	394.9672131
128	2	7	14	16	2	133	302.6304348
128	2	7	14	16	1	91	228.5277778
129	2	1	1	1	2	150	239.2241379
129	2	1	1	1	1	79	516.2428571
129	2	1	2	2	2	143	235.869619
129	2	1	2	2	1	81	388.0160135
129	2	1	3	3	2	230	221.448539
129	2	1	3	3	1	94	165.9643243
129	2	1	4	4	2	145	244.8482353
129	2	1	4	4	1	108	204.0481977
129	2	2	5	5	2	164	181.8389831
129	2	2	5	5	1	112	146.076087
129	2	2	6	6	1	100	231.5739063
129	2	2	7	7	2	167	216.9720732
129	2	2	7	7	1	107	86.73861111
129	2	2	8	8	2	192	226.417029
129	2	2	8	8	1	82	361.0978205
129	2	3	9	9	2	146	237.2768627
129	2	3	9	9	1	81	391.8211184
129	2	3	10	10	2	162	202.4760833
129	2	3	10	10	1	76	395.2052174
129	2	3	11	11	2	174	127.6639344
129	2	3	11	11	1	83	392.7662338
129	2	3	13	13	2	213	172.2182792
129	2	3	13	13	1	95	127.5956024
129	2	3	15	15	2	157	176.1011207
129	2	3	15	15	1	100	63.14957831
129	2	4	16	16	2	249	133.4645531
129	2	4	16	16	1	97	103.5894828
129	2	4	17	17	2	173	120.5414885
129	2	4	17	17	1	110	66.27988764
129	2	5	18	18	2	154	223.3891981
129	2	5	18	18	1	72	516.6373387
129	2	5	20	20	2	152	158.2170614
129	2	5	20	20	1	82	373.4460811
129	2	5	22	22	2	156	299.1399576
129	2	5	22	22	1	62	405.4727083
129	2	5	23	23	3	180	202.6554132
129	2	5	23	23	1	82	375.9221233
129	2	5	24	24	2	157	263.0294712
129	2	5	24	24	1	91	184.2796667
129	2	5	25	25	2	140	211.6646739
129	2	5	25	25	1	81	337.551039
129	2	6	26	26	2	158	179.3268217
129	2	6	26	26	1	92	69.10140244
129	2	6	27	28	2	161	188.7986752
129	2	6	27	28	1	92	64.6575
129	2	7	28	29	2	184	180.3773643
129	2	7	28	29	1	57	548.6611224
129	2	7	29	30	2	139	196.8317172
129	2	7	29	30	1	82	353.245
129	2	7	30	31	2	170	88.07971014
129	2	7	30	31	1	61	432.5283019
129	2	7	31	32	2	170	171.7624797
129	2	7	31	32	1	63	403.1467593
129	2	8	32	33	2	193	182.5429851
129	2	8	32	33	1	88	96.22411765
129	2	8	33	34	2	126	367.2062805
129	2	8	33	34	1	91	233.7638406
129	2	8	34	35	2	167	111.6010526
129	2	8	34	35	1	88	215.7466447
130	2	1	1	1	2	138	491.1851852
130	2	1	1	1	1	76	599.671875
130	2	1	2	2	2	135	529.5463918
130	2	1	2	2	1	76	601.1323529
130	2	1	3	3	2	153	395.4505495
130	2	1	3	3	1	96	126.3205128
130	2	1	4	4	2	123	396.1807229
130	2	1	4	4	1	61	117.9038462
130	2	2	5	5	2	147	374.3947368
130	2	2	5	5	1	83	87.01428571
130	2	2	6	6	2	132	448.9021739
130	2	2	6	6	1	68	88.94642857
130	2	3	7	7	2	89	592.6166667
130	2	3	7	7	1	76	541.4285714
130	2	3	8	8	1	62	414.9375
130	2	3	9	9	2	94	784.5555556
130	2	3	10	10	1	78	514.046875
130	2	3	11	11	2	132	395.3368421
130	2	3	11	11	1	74	521.3970588
130	2	3	12	12	2	128	356.4375
130	2	3	12	12	1	80	535.2394366
130	2	4	13	13	2	167	374.8434783
130	2	4	13	13	1	84	111.6142857
130	2	4	14	14	1	51	539.1621622
130	2	4	15	15	2	134	291.3535354
130	2	4	15	15	1	85	68.73684211
[truncated: 1,201 more rows]
