# Supplementary material for: Cognitive control training with domain-general response inhibition does not change children’s brains or behavior
Source: Nat Neurosci. 2024 Jun 4;27(7):1364–75. doi: 10.1038/s41593-024-01672-w (PMC11239524; doi:10.1038/s41593-024-01672-w)
Supplement: Supplementary file 3 — Statistical source data. [file 41593_2024_1672_MOESM3_ESM.zip › Figure1d-Experimental Group.csv]

Participant	Group	Weeks	Tot_session	LabelledSessions	NumGames	TotalTrials	SSRT
1	1	1	1	1	2	106	301.1493395
1	1	1	1	1	1	69	360.611739
1	1	1	2	2	1	71	310.3633803
1	1	1	3	3	2	127	350.0837795
1	1	1	3	3	1	65	613.8046154
1	1	1	4	4	1	71	513.5633803
1	1	2	5	5	2	109	409.6736239
1	1	2	5	5	1	74	329.7659459
1	1	2	6	6	1	82	634.719878
1	1	3	7	7	2	128	462.03125
1	1	3	7	7	1	71	302.5352113
1	1	3	8	8	1	71	371.9932394
1	1	3	9	9	2	109	320.6836238
1	1	3	9	9	1	65	276.1584616
1	1	3	10	10	1	70	237.052857
1	1	4	11	11	2	125	413.8
1	1	4	11	11	1	71	480.0140845
1	1	4	12	12	1	79	344.658481
1	1	5	13	13	2	110	272.3218183
1	1	5	13	13	1	81	325.6827779
1	1	5	14	14	2	117	155.1426495
1	1	5	14	14	1	86	527.7469768
1	1	5	15	15	5	439	166.0333599
1	1	5	15	15	1	260	319.7188462
1	1	6	16	17	2	123	383.601626
1	1	6	16	17	1	66	474.5454545
1	1	6	17	18	4	313	192.3309585
1	1	6	17	18	1	114	309.8210527
1	1	7	18	19	2	128	346.734375
1	1	7	18	19	1	51	220.1568627
1	1	7	19	20	2	89	363.497809
1	1	7	19	20	1	68	415.1755882
1	1	7	20	21	2	101	274.544802
1	1	7	20	21	1	51	169.4371569
1	1	7	21	22	2	111	14.39117117
1	1	7	21	22	1	54	204.6209259
1	1	8	22	23	2	122	378.7868852
2	1	1	1	1	2	116	353.5151724
2	1	1	3	3	2	126	388.1869841
2	1	1	3	3	1	70	409.2307143
2	1	1	4	4	2	132	326.1818182
2	1	1	4	4	1	77	469.4935065
2	1	1	5	5	1	85	502.4664706
2	1	2	6	6	2	99	297.030303
2	1	2	6	6	1	90	379.7777778
2	1	2	7	7	2	110	163.0522727
2	1	2	7	7	1	95	511.2665789
2	1	3	8	8	2	138	333.2151449
2	1	3	9	9	2	100	386.48
2	1	3	9	9	1	71	249.461338
2	1	3	10	10	2	115	144.6945652
2	1	3	10	10	1	65	196.4007692
2	1	3	11	11	2	120	199.5
2	1	3	11	11	1	73	175.6027397
2	1	4	12	12	2	134	391.3855224
2	1	4	14	14	2	104	374.7873077
2	1	4	15	15	1	83	359.0465663
2	1	5	16	16	2	118	270.8392373
2	1	5	16	16	1	64	265.4325
2	1	5	17	17	1	68	298.1764706
2	1	6	18	18	1	58	238.9310345
2	1	7	19	19	2	116	123.7586207
2	1	7	19	19	1	67	141.7462687
2	1	7	20	20	2	134	426.9848507
2	1	7	20	20	1	77	794.3522078
2	1	8	21	21	1	59	198.6630507
3	1	1	1	1	2	107	313.0048131
3	1	1	1	1	1	71	330.2347183
3	1	1	2	2	1	69	173.4591304
3	1	2	3	3	3	245	214.6095918
3	1	2	3	3	1	238	485.8041176
3	1	3	4	4	2	114	73.57894737
3	1	3	4	4	1	82	276.5365854
3	1	3	5	5	1	98	115.1865306
3	1	3	5	5	1	67	4.778283582
3	1	3	6	6	3	206	244.9866019
3	1	3	6	6	1	131	307.4637023
3	1	4	7	7	1	69	208.5652174
3	1	5	8	8	1	131	363.4260687
3	1	6	9	9	1	50	419
3	1	7	10	10	4	291	77.83606529
3	1	7	10	10	1	187	140.6364171
3	1	8	11	11	2	114	67.54385965
3	1	8	11	11	1	68	282.9117647
3	1	8	12	12	2	114	84.80385965
3	1	8	12	12	1	58	421.0096552
4	1	1	1	1	2	119	316.7394958
4	1	1	2	2	2	130	309.7692308
4	1	1	2	2	1	69	237.2898551
4	1	1	3	3	2	140	292
4	1	1	3	3	1	87	362.7816092
4	1	2	4	4	2	111	456.5675676
4	1	2	4	4	1	87	361.5977011
4	1	2	5	5	2	122	273.2622951
4	1	2	5	5	1	86	358.6744186
4	1	2	6	6	1	87	313.6896552
4	1	3	7	7	1	70	116.5714286
4	1	3	8	8	2	107	84.69158879
4	1	3	9	9	2	113	373.0530973
4	1	3	9	9	1	65	137.7692308
4	1	3	10	10	2	133	196.9548872
4	1	3	10	10	1	73	415.6986301
4	1	3	11	11	1	76	393.5
4	1	4	12	12	2	107	276.0280374
4	1	4	12	12	1	81	421.2592593
4	1	4	13	14	2	114	471.4210526
4	1	4	13	14	1	75	253.6666667
4	1	4	14	15	1	92	47.47826087
4	1	4	15	16	1	84	484.2619048
4	1	5	16	17	1	67	327.2537313
4	1	5	17	18	1	74	180.0540541
4	1	5	18	19	2	118	341.1694915
4	1	6	19	20	1	73	407.630137
4	1	6	21	22	1	87	370.5862069
4	1	7	22	23	2	113	482.079646
4	1	7	22	23	1	77	210.1818182
4	1	7	23	24	1	89	256.4157303
4	1	7	24	25	1	51	518.372549
4	1	8	25	26	1	66	425.6363636
5	1	1	1	1	2	117	290.4444444
5	1	1	1	1	1	68	392.9117647
5	1	1	2	2	2	130	310.4615385
5	1	1	2	2	1	72	356.6666667
5	1	1	3	3	2	141	287.8723404
5	1	1	3	3	1	92	508
5	1	1	4	4	2	115	621.3913043
5	1	1	4	4	1	88	404.2954545
5	1	2	5	5	2	122	340.0655738
5	1	2	5	5	1	91	310.9120879
5	1	2	6	6	2	121	104.5289256
5	1	2	6	6	1	82	387.4146341
5	1	2	7	7	2	140	305.0714286
5	1	2	7	7	1	71	298.6197183
5	1	3	8	8	2	107	394.3457944
5	1	3	8	8	1	69	286.0434783
5	1	3	9	9	2	117	328.1282051
5	1	3	9	9	1	63	243.7619048
5	1	3	11	11	2	136	294.6911765
5	1	3	11	11	1	70	300.2857143
5	1	4	12	12	2	106	380.4528302
5	1	4	12	12	1	75	206
5	1	4	13	13	2	111	264.4774775
5	1	4	13	13	1	70	250.1428571
5	1	5	14	14	1	59	378.7457627
5	1	5	15	15	2	133	242.7368421
5	1	5	15	15	1	62	259.3870968
5	1	5	16	16	2	99	231.6060606
5	1	5	16	16	1	67	343.6119403
5	1	6	17	17	2	91	327.4065934
5	1	6	17	17	1	57	210.6842105
5	1	6	18	18	2	115	74
5	1	6	18	18	1	66	271.4242424
5	1	7	19	19	2	124	301.0483871
5	1	7	19	19	1	66	306.7878788
5	1	7	20	20	1	74	241.7837838
5	1	7	21	21	2	103	393.592233
6	1	1	1	1	2	108	347.2222222
6	1	1	1	1	1	69	327.826087
6	1	1	2	2	2	129	356.1641474
6	1	1	2	2	1	71	481.5668311
6	1	2	3	3	2	146	327.9863014
6	1	2	4	4	2	114	137.5943859
6	1	2	4	4	1	81	485.7917285
6	1	3	5	5	2	123	474.3406911
6	1	3	5	5	1	56	231.8649998
6	1	3	7	7	2	140	317.7857143
6	1	3	7	7	1	70	157.7142857
6	1	4	8	8	2	100	72.6950002
6	1	4	8	8	1	70	279.0835713
6	1	4	9	9	2	117	99.61611111
6	1	4	9	9	1	66	286.2916667
6	1	5	10	10	2	112	182.7228571
6	1	5	10	10	1	69	172.9547826
6	1	5	11	11	2	140	427.8328568
6	1	5	11	11	1	74	284.5518918
6	1	5	12	12	1	91	338.4615385
6	1	5	13	13	1	61	368.6293443
6	1	5	14	14	2	101	67.48846535
6	1	6	15	15	1	59	248.8957627
6	1	6	16	16	2	144	345.7916667
6	1	6	16	16	1	65	284.7692308
6	1	6	17	17	1	70	392.2192857
6	1	6	18	18	2	108	384.2622222
6	1	6	18	18	1	59	481.5789831
6	1	7	19	20	2	121	21.15983471
6	1	7	20	22	1	219	258.7454338
7	1	1	1	1	2	118	280.375339
7	1	1	1	1	1	72	408.3583333
7	1	1	2	2	3	274	327.1582847
7	1	1	2	2	1	71	378.0228169
7	1	1	2	2	1	92	481.8421739
7	1	2	3	3	3	216	199.3518519
7	1	2	3	3	1	185	420.0540541
7	1	2	4	4	3	251	272.6045418
7	1	2	4	4	1	72	256.4855556
7	1	2	4	4	1	89	342.3776966
7	1	2	5	5	2	99	192.6767677
7	1	2	5	5	1	73	357.4794521
7	1	3	6	6	1	84	302.7619048
8	1	1	2	2	1	92	304.4130435
8	1	1	5	5	2	104	177.4230769
8	1	1	5	5	1	80	420.125
8	1	2	6	6	1	161	369.4720497
8	1	6	13	13	2	110	335.8181818
8	1	6	14	14	1	78	268.6666667
9	1	1	1	1	2	113	389.2743363
9	1	1	1	1	1	69	213.0144928
9	1	1	2	2	2	122	343.704918
9	1	1	2	2	1	69	415.3333333
9	1	1	3	3	2	135	385.5555556
9	1	1	3	3	1	77	817.2077922
9	1	1	4	4	1	86	583.1162791
9	1	2	5	5	2	117	329.5811966
9	1	2	6	6	1	96	476.875
9	1	2	7	7	2	131	408.5343511
9	1	2	7	7	1	72	313.1944444
9	1	3	8	8	2	98	437.9591837
9	1	3	8	8	1	71	296.0422535
9	1	3	9	9	2	110	352.9090909
9	1	3	9	9	1	66	221.3030303
9	1	3	10	10	2	118	235.440678
9	1	3	10	10	1	72	318.3333333
9	1	3	11	11	2	123	365.9674797
9	1	4	12	12	2	138	628.3913043
9	1	4	12	12	1	85	572.5882353
9	1	4	13	13	2	116	287.8793103
9	1	4	13	13	1	80	389.5
9	1	4	14	14	2	120	176.6666667
9	1	4	14	14	1	92	334.9347826
9	1	4	15	15	2	131	320.5877863
9	1	4	15	15	1	67	274.3731343
9	1	5	16	16	2	98	392.1428571
9	1	5	16	16	1	73	300.6712329
9	1	5	17	17	2	115	354.6956522
9	1	5	17	17	1	62	246.7419355
9	1	5	18	18	2	120	97
9	1	5	18	18	1	72	348.8055556
9	1	5	19	19	2	131	404.5801527
9	1	5	19	19	1	92	672.4782609
9	1	6	20	20	1	92	458.0652174
9	1	6	21	21	2	110	370.3636364
9	1	6	21	21	1	77	351.6493506
9	1	6	22	22	2	118	73.20338983
9	1	6	22	22	1	85	345.0588235
9	1	6	23	23	2	125	299.8
9	1	6	23	23	1	54	420.8888889
9	1	7	24	24	2	103	372.9029126
9	1	7	24	24	1	70	305.4285714
9	1	7	25	25	2	112	150.375
9	1	7	25	25	1	54	182.3703704
9	1	7	26	26	2	124	179.5645161
9	1	7	26	26	1	58	512.5172414
9	1	7	27	27	2	130	384.5384615
9	1	7	27	27	1	69	476.4057971
9	1	8	28	28	2	128	62.109375
9	1	8	28	28	1	71	496.1408451
9	1	8	29	29	2	109	281.8715596
9	1	8	29	29	1	71	294.4084507
9	1	8	30	30	2	122	88.7704918
9	1	8	31	31	2	139	197.7410072
10	1	1	1	1	2	114	286.4385965
10	1	1	1	1	1	72	316.0555556
10	1	1	2	2	1	72	260.6122222
10	1	1	3	3	2	124	321.2580645
10	1	1	3	3	1	90	317.6666667
10	1	1	4	4	1	79	340.7856962
10	1	2	5	5	2	107	218.0560748
10	1	2	5	5	1	85	401
10	1	3	6	7	2	110	90.30909091
10	1	3	6	7	1	91	394.2960989
10	1	3	7	8	1	104	248.7284615
10	1	3	7	8	1	69	331.8631159
10	1	4	8	9	3	199	300.8643216
10	1	4	8	9	1	128	194.609375
10	1	4	9	10	2	105	325.6688095
10	1	4	9	10	1	68	350.2594118
10	1	5	10	11	2	119	93.1702521
10	1	5	10	11	1	72	390.1538889
10	1	5	11	12	1	86	205.0465116
10	1	6	12	13	1	80	230.75
10	1	7	13	15	1	81	310.2098765
10	1	7	14	16	1	62	312.5683871
10	1	8	15	17	3	206	230.1133495
10	1	8	15	17	1	122	298.4130328
11	1	1	1	1	2	120	373.5833333
11	1	1	1	1	1	71	356.8450704
11	1	1	2	2	2	134	406.8995522
11	1	1	2	2	1	74	318.6404054
11	1	1	3	3	2	147	309.7036396
11	1	1	3	3	1	80	452.465
11	1	1	4	4	1	90	426.0200001
11	1	2	5	5	2	121	325.2975207
11	1	2	5	5	1	87	383.0804598
11	1	3	6	6	2	132	297.0810607
11	1	3	6	6	1	88	335.1259091
11	1	3	7	7	2	143	280.0527972
11	1	3	7	7	1	71	385.931338
11	1	7	8	8	2	106	416.0377358
11	1	7	8	8	1	70	317.5714286
12	1	1	1	1	2	118	411.350678
12	1	1	1	1	1	74	317.0977027
12	1	1	2	2	2	132	404.3484848
12	1	1	2	2	1	70	305.7142857
12	1	1	3	3	2	136	489.28
12	1	1	3	3	1	78	518.8788462
12	1	1	4	4	2	109	487.7133028
12	1	1	4	4	1	75	454.635
12	1	3	5	5	2	119	266.0252101
12	1	3	5	5	1	80	321.375
12	1	3	6	6	1	84	609.8095238
12	1	3	7	7	2	128	406.801875
12	1	3	7	7	1	67	427.8967164
12	1	5	8	8	4	265	158.9433962
12	1	5	8	8	1	196	166.9795918
12	1	6	9	9	2	137	148.1240876
12	1	7	10	10	1	86	498.0465116
12	1	8	11	11	2	112	491.9642857
12	1	8	11	11	1	74	188.8918919
13	1	1	1	1	2	123	454.2377642
13	1	1	1	1	1	72	329.0316667
13	1	1	2	2	2	130	345.6923077
13	1	1	2	2	1	70	418.8571429
13	1	2	3	3	2	134	388.1791045
13	1	2	3	3	1	76	484.8684211
13	1	2	4	4	2	111	400.3333333
13	1	3	5	5	2	117	376.4358974
13	1	3	5	5	1	77	452.2207792
13	1	3	6	6	1	71	364.6338028
13	1	3	7	7	2	132	139.3787879
13	1	3	7	7	1	70	390.4285714
13	1	3	8	9	2	107	410.1869159
13	1	3	8	9	1	70	359.2857143
13	1	4	9	10	2	115	390.6521739
13	1	4	9	10	1	64	328.15625
13	1	4	10	11	1	95	85.39184211
13	1	5	11	12	3	204	275.0698039
13	1	5	11	12	1	138	378.7041304
13	1	6	12	13	3	240	254.9733333
13	1	6	12	13	1	148	321.2837838
13	1	6	13	14	2	134	319.7268657
13	1	6	13	14	1	62	311.7558065
13	1	6	14	15	1	68	363.1470588
13	1	7	15	17	1	82	309.4540244
13	1	7	16	18	2	141	323.8906028
13	1	7	16	18	1	123	275.0657317
13	1	7	17	19	1	158	407.278481
14	1	1	1	1	2	127	272.0050393
14	1	1	1	1	1	72	320.3694443
14	1	1	2	2	2	143	340.3283915
14	1	1	3	3	2	114	375.6666667
14	1	2	4	5	2	125	313.57
14	1	2	5	6	2	130	313.2788462
14	1	3	6	7	1	69	365.2902899
14	1	3	7	8	1	66	436.030303
14	1	4	8	9	2	115	292.873913
14	1	4	9	10	2	129	230.8682558
14	1	5	10	11	1	60	299.9516666
14	1	5	12	13	2	114	248.5614035
14	1	5	12	13	1	81	316.0123457
14	1	6	16	17	1	68	282.3823529
14	1	7	19	20	1	82	332.4146341
15	1	1	1	1	2	119	268.2016807
15	1	1	1	1	1	75	219.3333333
15	1	1	2	2	2	124	150.516129
15	1	1	2	2	1	69	364.4057971
15	1	1	3	3	2	149	304.0067114
15	1	1	3	3	1	99	519.7373737
15	1	1	4	4	1	78	442.8461538
15	1	2	5	6	1	81	387.7530864
15	1	2	5	6	1	81	394
15	1	3	6	7	1	79	271.3164557
15	1	5	7	8	1	67	291.4477612
15	1	5	8	9	1	67	340.6865672
15	1	6	9	10	2	146	443.9863014
30	1	1	2	2	2	111	509.009009
30	1	1	2	2	1	71	385.2957746
30	1	1	3	3	1	70	340
30	1	1	4	4	1	60	402.5
30	1	3	11	11	1	86	407.9302326
30	1	3	11	11	1	85	442.1176471
31	1	1	1	1	3	218	264.3791743
31	1	1	1	1	1	136	254.4279412
31	1	1	2	2	2	125	206.305
31	1	1	2	2	1	74	352.0022973
31	1	1	3	3	1	77	309.6363636
31	1	2	4	4	2	118	384.7785593
31	1	2	4	4	1	86	371.8643023
31	1	3	5	5	1	87	449.8887931
31	1	3	6	6	2	138	129.6926812
31	1	3	6	6	1	69	277.3497826
31	1	3	7	7	2	101	305.8217822
31	1	3	7	7	1	67	328.9850746
31	1	4	8	8	2	112	253.7628571
31	1	4	8	8	1	63	296.8942063
31	1	4	9	9	1	68	289.1120588
31	1	4	10	10	2	124	301.3064516
31	1	4	10	10	1	72	125.5555556
31	1	4	11	11	2	93	399.3024194
31	1	4	11	11	1	66	293.7971212
31	1	5	12	12	2	110	161.1468182
31	1	5	12	12	1	71	229.3987324
31	1	5	13	13	1	63	216.1215079
31	1	5	14	14	1	63	143.5865873
31	1	5	15	15	2	104	181.6730769
31	1	5	16	16	1	57	115.0635088
31	1	6	18	18	1	67	397.5405224
31	1	6	20	20	1	81	294.3330247
31	1	6	21	21	1	71	221.2816901
31	1	6	22	22	1	71	79.63401408
31	1	7	23	23	2	144	167.7844444
31	1	7	23	23	1	74	332.2474324
32	1	1	1	1	1	68	470.4705882
32	1	1	2	2	2	120	368.5168734
32	1	1	2	2	1	71	370.2676092
32	1	2	3	3	2	139	402.2589928
32	1	4	4	4	2	97	295.257732
33	1	1	1	1	1	131	298.9909613
33	1	1	3	3	1	69	514.0768113
33	1	1	4	4	1	69	514.0768113
33	1	1	4	4	1	72	426.1051629
33	1	1	5	5	1	70	239.8571429
33	1	1	6	6	2	135	410.4444444
33	1	1	6	6	1	72	452.0555556
33	1	2	7	7	1	62	402.5806452
33	1	2	8	8	2	114	323.0701754
33	1	2	8	8	1	56	450.75
33	1	3	9	9	1	91	207.4065934
33	1	3	9	9	1	83	389.4216867
33	1	3	10	10	2	138	411.9710145
33	1	3	10	10	1	69	251.5942029
33	1	3	11	11	2	109	4.28440367
33	1	3	11	11	1	70	337.5714286
33	1	4	12	12	2	123	207.0406504
33	1	4	12	12	1	67	195.8358209
33	1	4	13	13	2	120	122.5
33	1	4	13	13	1	70	143.5714286
33	1	4	14	14	1	100	545
33	1	4	14	14	1	60	352.8333333
33	1	4	15	15	1	69	383.9855072
33	1	4	16	16	2	112	373.6607143
33	1	4	16	16	1	53	253.0377358
33	1	5	17	17	2	130	123.2307692
33	1	5	18	18	2	128	516.328125
33	1	5	18	18	1	63	224.8095238
33	1	5	19	19	2	94	212.3829787
33	1	5	19	19	1	67	464.7014925
33	1	6	20	20	2	106	269.0943396
33	1	6	20	20	1	61	497.3934426
33	1	6	21	21	3	238	256.3781513
33	1	6	21	21	1	68	200.3235294
33	1	8	22	22	1	153	418.130719
34	1	1	1	1	1	70	462.028143
34	1	1	3	3	2	114	352.3811337
34	1	1	3	3	1	76	640.1578281
34	1	1	4	4	1	79	570.5696203
34	1	1	5	7	2	104	370.3076923
34	1	1	5	7	1	63	534.6984127
34	1	2	6	8	2	112	344.875
34	1	2	6	8	1	58	454.2758621
34	1	2	7	9	2	121	340.4793388
34	1	2	7	9	1	66	976.6969697
34	1	3	8	10	2	104	234.0192308
34	1	3	8	10	1	69	539.057971
34	1	3	9	11	2	118	357.1694915
34	1	3	10	12	1	66	462.6969697
34	1	4	11	13	1	68	327.4117647
34	1	4	12	14	2	106	178.1320755
34	1	4	12	14	1	79	442.4936709
34	1	4	13	15	2	117	317.6837607
34	1	4	13	15	1	57	360.8596491
34	1	4	14	16	2	114	263.8070175
34	1	4	14	16	1	59	371.7118644
34	1	4	15	17	2	136	341.2794118
34	1	4	15	17	1	65	371.8461538
34	1	5	16	18	2	106	286.9622642
34	1	5	16	18	1	71	341.084507
34	1	5	17	19	1	82	326.6097561
34	1	5	17	19	1	59	466.2711864
34	1	5	18	20	1	67	363.2089552
34	1	5	19	21	2	128	341.078125
34	1	5	19	21	1	55	547.7272727
34	1	6	20	22	1	88	185.0454545
34	1	6	20	22	1	74	526.6756757
34	1	6	21	23	2	130	346.2307692
34	1	6	22	24	2	113	210.1238938
34	1	7	23	26	2	128	415.453125
34	1	7	23	26	1	53	466.2264151
40	1	1	1	1	2	114	334.8245614
40	1	1	1	1	1	72	331.8777778
40	1	1	2	2	1	70	308.9428571
40	1	1	3	3	2	142	316.9352113
40	1	1	3	3	1	77	684.2506494
40	1	1	4	4	1	85	477.1176471
40	1	2	5	5	2	108	212.2518519
40	1	2	5	5	1	68	807.5764706
40	1	2	6	6	1	79	896.2917722
40	1	2	7	7	2	137	293.1934307
40	1	2	7	7	1	71	292.6225352
40	1	3	8	8	2	108	787.1111111
40	1	3	8	8	1	71	338.1830986
40	1	3	9	9	2	108	567.3131481
40	1	3	9	9	1	65	339.6846154
40	1	3	10	10	1	70	116.1785714
40	1	5	11	11	4	339	346.1550442
40	1	5	11	11	1	216	423.6411111
40	1	5	12	12	2	128	177.515625
40	1	5	13	13	2	133	278.3293233
40	1	5	13	13	1	62	139.5870968
40	1	5	15	15	2	112	234.8642857
40	1	5	15	15	1	69	278.9797101
40	1	6	16	16	2	116	375.2241379
40	1	6	16	16	1	59	253.8983051
40	1	6	17	17	2	128	410.096875
40	1	6	17	17	1	70	359.4714286
40	1	6	18	19	2	130	308.1461538
40	1	6	18	19	1	79	766.4835443
40	1	6	19	20	2	95	206.1526316
40	1	6	19	20	1	76	310.4
40	1	7	20	21	2	115	313.3913043
40	1	7	21	22	2	256	97.596875
40	1	7	22	23	1	54	371.8814815
40	1	8	23	24	2	106	211.8113208
40	1	8	23	24	1	66	321.2727273
40	1	8	24	25	2	115	211.3956522
40	1	8	25	26	1	57	65.11578947
41	1	1	1	1	2	112	288.2892857
41	1	1	2	2	2	126	273.6047619
41	1	1	2	2	1	67	322.4671642
41	1	1	3	3	1	67	595.1373134
41	1	1	4	4	1	84	404.5952381
41	1	2	5	5	1	75	363.9666667
41	1	2	6	6	1	78	305.7923077
41	1	3	8	8	2	96	412.01
41	1	3	9	9	2	109	294.3147706
41	1	3	9	9	1	61	412.9668033
41	1	4	11	11	1	72	334.2944444
41	1	5	12	12	2	103	152.1359223
41	1	5	12	12	1	82	335.3658537
41	1	5	13	13	2	107	354.2775701
41	1	5	13	13	1	57	178.4070175
41	1	5	17	18	1	61	406.7803279
41	1	6	18	19	1	67	392.7014925
41	1	6	19	20	1	58	237.737931
41	1	7	21	22	3	222	89.5990991
41	1	7	22	23	2	123	349.800813
41	1	7	22	23	1	61	318.3737705
41	1	7	23	24	1	73	374.8726027
41	1	7	25	26	1	66	390.6363636
41	1	8	26	27	2	109	433.6788991
42	1	1	1	1	2	109	475.4495413
42	1	1	1	1	1	69	489.7826087
42	1	1	2	2	1	69	536.1713188
42	1	1	3	3	2	123	630.2377491
42	1	1	4	8	1	64	694.2626484
42	1	2	5	9	2	117	479.1538462
42	1	2	5	9	1	83	740.2650602
42	1	4	6	11	2	113	257.9734513
42	1	4	7	12	2	119	656.1746954
42	1	4	7	12	1	71	369.6384283
42	1	5	8	14	1	73	213.369863
42	1	6	9	16	2	107	576.2563911
42	1	6	9	16	1	64	565.1312504
42	1	6	10	18	1	69	497.2814724
42	1	6	11	19	2	144	293.75
42	1	6	11	19	1	59	277.4576271
42	1	7	12	24	1	61	305.1967213
42	1	8	13	25	2	103	452.4256941
42	1	8	14	27	2	105	737.6667957
42	1	8	14	27	1	57	114.1631924
43	1	1	1	1	2	119	351.4909244
43	1	1	1	1	1	72	321.5827778
43	1	1	2	2	2	133	335.3233083
43	1	1	2	2	1	71	364.8169014
43	1	1	3	3	2	137	283.2980657
43	1	1	3	3	1	80	359.21
43	1	2	4	4	2	109	558.216789
43	1	2	4	4	1	82	254.622561
43	1	3	5	5	2	115	420
43	1	3	5	5	1	78	446.9230769
43	1	3	6	6	2	118	323.559322
43	1	3	6	6	1	65	453.6153846
43	1	4	7	7	1	69	206.8997101
43	1	4	8	8	3	216	257.7037037
43	1	4	8	8	1	129	236.620155
43	1	5	9	9	2	128	272.046875
43	1	5	9	9	1	66	354.030303
43	1	5	10	10	1	70	435.6414286
43	1	6	11	11	2	101	218.8217822
43	1	6	11	11	1	75	320.6666667
43	1	7	12	12	2	111	259.3513514
43	1	7	12	12	1	63	363.7936508
43	1	8	13	13	1	76	276.9736842
43	1	8	14	14	1	62	374.516129
44	1	1	1	1	2	119	292.6302521
44	1	1	2	2	2	130	320.7692308
44	1	1	2	2	1	67	311.4776119
44	1	1	3	3	2	137	261.9051095
44	1	1	3	3	1	75	547
44	1	2	4	4	2	106	462.6603774
44	1	2	4	4	1	76	507.3947368
44	1	3	5	5	2	115	439.4347826
44	1	3	5	5	1	73	418.8356164
44	1	3	6	6	2	115	470.4782609
44	1	3	6	6	1	66	494.7272727
44	1	4	7	7	1	67	213.6567164
44	1	4	8	8	2	105	197.5200001
44	1	4	8	8	1	67	44.09164179
44	1	4	9	9	2	112	411.2964286
44	1	4	9	9	1	62	243.9874194
44	1	5	10	10	2	126	348.7142857
44	1	5	10	10	1	66	412.4545455
44	1	6	11	11	1	69	298.7391304
44	1	7	12	12	2	101	166.8415842
44	1	7	12	12	1	71	347.1126761
44	1	7	13	13	2	115	398.5313043
44	1	7	13	13	1	61	419.3091803
44	1	8	16	16	2	97	71.03092784
45	1	1	1	0	2	103	240.0223301
45	1	2	2	2	2	124	515.3646775
45	1	2	3	3	2	131	256.4732824
45	1	3	4	4	1	85	674.8544117
45	1	3	5	5	2	121	208.3479339
45	1	3	5	5	1	84	679.4285714
45	1	4	6	6	2	119	337.7226891
45	1	4	6	6	1	84	458.8571429
45	1	5	7	7	2	149	464.8255034
45	1	5	7	7	1	65	143.2307692
45	1	6	9	9	2	118	383.9661017
45	1	6	9	9	1	61	166.0983607
45	1	7	10	10	1	83	258.9290363
45	1	7	11	11	1	66	377.905
45	1	7	12	12	2	136	435.2352941
45	1	7	12	12	1	75	461
56	1	1	1	1	2	124	351.9354839
56	1	1	1	1	1	72	380.1388889
56	1	1	2	2	2	127	391.6614173
56	1	1	2	2	1	70	434.1428571
56	1	1	3	3	2	133	462.1654135
56	1	2	8	8	2	158	287.5822785
56	1	2	8	8	1	261	276.789272
56	1	3	9	9	2	133	260.406015
56	1	3	9	9	1	95	276.0526316
56	1	3	10	10	2	138	278.8115942
56	1	3	10	10	1	71	357.3661972
56	1	4	11	11	2	113	59.63716814
56	1	4	11	11	1	73	333.6849315
56	1	6	12	12	2	133	130.8796992
56	1	6	12	12	1	71	262.9295775
57	1	1	1	1	3	249	244.0883534
57	1	1	1	1	1	140	337.7142857
57	1	1	2	2	2	139	264.8273381
57	1	1	2	2	1	91	629.6923077
57	1	1	3	3	2	116	225.0517241
57	1	1	3	3	1	89	438.5842697
57	1	2	4	4	2	115	404.8695652
57	1	2	4	4	1	88	402.9772727
57	1	2	5	5	3	258	191.0155039
57	1	2	5	5	1	67	449.7761194
57	1	2	5	5	1	92	406.0869565
57	1	3	6	6	2	109	227.587156
57	1	3	6	6	1	68	313.4117647
57	1	3	7	7	1	130	107.0769231
57	1	3	7	7	1	209	434.507177
57	1	4	8	8	3	217	198.7327189
57	1	4	8	8	1	157	374.1082803
57	1	5	9	9	1	61	322.9344262
57	1	5	9	9	1	78	461.5897436
57	1	6	10	10	1	66	357.3030303
57	1	7	11	11	1	57	65.05263158
57	1	8	12	12	5	482	275.9917012
57	1	7	12	12	1	68	430.1764706
57	1	8	12	12	1	216	446.8148148
57	1	8	13	13	1	76	434.1315789
57	1	8	14	14	2	132	220.7272727
57	1	8	15	15	1	66	496.9090909
57	1	8	16	16	2	115	747.2173913
57	1	8	16	16	1	52	378.6538462
57	1	8	17	17	3	266	195.6842105
57	1	8	17	17	1	56	315.9285714
57	1	8	17	17	1	71	326.9577465
58	1	5	5	5	1	79	793.7341772
58	1	7	8	8	1	60	455.5
58	1	8	10	10	1	80	361.125
59	1	1	1	1	2	99	321.902719
59	1	1	1	1	1	71	346.1279275
59	1	1	2	2	1	68	227.7997097
59	1	1	3	3	2	122	397.054492
59	1	1	3	3	1	81	637.4010586
59	1	2	4	4	1	82	362.7759878
59	1	2	5	5	2	104	232.0690636
59	1	2	5	5	1	89	401.6146142
59	1	2	6	6	2	106	295.3549597
59	1	2	6	6	1	88	476.2090817
59	1	3	7	7	2	119	288.1596639
59	1	3	7	7	1	65	261.2307692
59	1	3	8	8	1	66	113.1848185
59	1	3	9	9	2	98	304.1813157
59	1	3	9	9	1	61	247.7706198
59	1	3	10	10	1	66	311.6878118
59	1	4	12	12	1	67	415.9867982
59	1	4	13	13	1	82	532.20252
59	1	4	14	15	1	70	374.9144238
59	1	5	15	16	1	73	240.3990041
59	1	7	18	25	1	54	304.1111111
59	1	7	21	29	1	76	290.9368001
59	1	7	22	30	1	75	377.4332943
59	1	8	28	36	1	53	363.145034
60	1	1	1	1	2	113	444.5230531
60	1	1	1	1	1	68	436.2576471
60	1	1	2	2	2	132	439.2121212
60	1	1	2	2	1	70	127.2857143
60	1	2	3	3	2	141	466.3333333
60	1	2	3	3	1	79	672.6708861
60	1	3	4	4	2	110	226.9227273
60	1	3	5	5	2	122	258.704918
60	1	3	5	5	1	79	471.7468354
60	1	6	7	7	2	124	369.5967742
60	1	6	7	7	1	76	388.0789474
60	1	7	8	8	2	141	423.1347518
60	1	7	8	8	1	70	153.8571429
63	1	1	1	1	2	108	449.19
63	1	1	1	1	1	68	592.5485294
63	1	1	2	2	2	124	236.7920968
63	1	1	2	2	1	73	310.9186986
63	1	1	4	4	2	146	377.2191781
63	1	1	4	4	1	68	870.2647059
63	1	2	6	7	2	118	157.1186441
63	1	3	7	8	1	70	166.505
63	1	3	8	9	2	138	224.123913
63	1	3	8	9	1	70	443.8328571
63	1	3	9	10	1	69	379.8923913
63	1	3	10	11	2	116	311.1551724
63	1	3	10	11	1	66	156.8787879
63	1	4	11	12	1	67	205.3806716
63	1	4	12	13	2	127	168.6924409
63	1	4	12	13	1	69	198.8681159
63	1	4	13	14	1	69	444.2255072
63	1	4	14	15	1	61	142.8068033
63	1	5	15	16	1	61	64.12532787
63	1	5	16	17	1	61	271.825082
63	1	5	17	18	1	64	474.265
63	1	6	18	19	2	109	62.56307339
63	1	6	18	19	1	54	308.9083333
63	1	6	20	21	2	134	250.9253731
63	1	6	20	21	1	72	588.4722222
63	1	7	21	22	1	59	310.9109322
63	1	7	22	23	2	108	233.5938889
63	1	7	23	24	1	65	233.0930769
63	1	8	25	26	1	64	230.42875
63	1	8	26	27	2	94	418.4319149
63	1	8	28	29	2	122	368.1620492
63	1	8	28	29	1	53	230.5623585
64	1	1	1	1	2	121	308.2727273
64	1	1	1	1	1	70	338.1428571
64	1	1	2	2	2	131	437.7717176
64	1	1	2	2	1	71	376.6443662
64	1	4	3	3	2	141	313.8156028
64	1	4	3	3	1	63	417.6031746
64	1	5	4	4	2	111	267.6126126
64	1	5	4	4	1	82	447.8292683
64	1	6	5	5	2	121	322.0578512
64	1	6	5	5	1	82	342.2439024
64	1	6	6	6	1	86	405.7406977
64	1	6	7	7	2	137	333.270146
64	1	6	7	7	1	70	440.2457143
64	1	7	9	9	2	117	272.0642735
64	1	7	9	9	1	132	250.9772727
64	1	7	10	10	1	66	347.4848485
64	1	8	11	11	2	138	245.6719565
64	1	8	11	11	1	70	289.6085714
65	1	1	1	1	2	109	433.3119266
65	1	1	1	1	1	69	613.6231884
65	1	1	2	2	2	115	418.7113043
65	1	1	2	2	1	70	421.7407143
65	1	2	3	3	2	132	404.530303
65	1	4	5	5	2	113	430.3274336
65	1	4	5	5	1	53	376.7169811
65	1	5	6	6	1	86	536.6744186
65	1	6	8	8	1	109	376.8623853
65	1	6	9	9	1	71	436.1308451
65	1	7	10	10	1	72	292.6388889
68	1	1	1	1	2	107	358.3668692
68	1	1	1	1	1	72	238.0033332
68	1	1	2	2	2	122	154.9770492
68	1	1	2	2	1	70	321.5428571
68	1	1	3	3	2	144	324.4444444
68	1	1	3	3	1	79	586.4556962
68	1	1	4	4	2	99	17.82424242
68	1	1	4	4	1	85	301.8964706
68	1	1	5	5	2	113	270.8445575
68	1	1	5	5	1	71	302.3030282
68	1	2	6	6	2	104	147.531923
68	1	2	7	7	2	130	238.6153846
68	1	2	7	7	1	67	215.7164179
68	1	3	8	8	2	102	279.9765687
68	1	3	8	8	1	71	270.2073238
68	1	3	9	9	2	110	342.8131818
68	1	3	9	9	1	65	288.5219231
68	1	3	10	10	1	69	116.2168116
68	1	3	11	11	2	131	370.9541985
68	1	3	11	11	1	73	300.0136986
68	1	4	12	12	1	127	485.691811
68	1	4	13	13	2	111	292.7545045
68	1	4	13	13	1	72	301.1327778
68	1	5	15	15	2	134	238.2537313
68	1	5	15	15	1	63	316.0952381
68	1	6	16	16	2	102	10.13509804
68	1	6	17	17	1	56	218.5
68	1	7	18	18	2	114	153.0175439
68	1	7	18	18	1	68	140.6470588
69	1	1	2	2	2	122	420.4087705
69	1	1	2	2	1	66	487.7993939
69	1	1	3	3	1	90	628.3333333
69	1	1	4	4	2	93	253.3182796
69	1	1	4	4	1	72	486.4411111
69	1	2	5	5	2	107	331.9996262
69	1	2	5	5	1	66	305.8462121
69	1	2	6	6	1	75	423
69	1	3	7	7	2	143	261.6533217
69	1	3	8	8	1	69	48.44362319
69	1	3	9	9	2	108	335.5001852
69	1	3	9	9	1	67	348.371791
69	1	3	10	10	2	121	174.7450826
69	1	3	10	10	1	73	262.5374658
69	1	3	11	11	2	134	338.0746269
69	1	3	11	11	1	53	362.3396226
69	1	4	12	12	2	101	234.4305941
69	1	4	12	12	1	70	282.8714286
69	1	4	13	13	2	115	325.1143478
69	1	4	13	13	1	61	276.2209836
69	1	5	16	16	1	66	290.7575758
69	1	6	17	17	2	86	199.3796512
69	1	6	17	17	1	58	131.5868966
69	1	6	19	19	1	68	260.5294118
69	1	7	20	20	2	114	222.5580702
69	1	7	20	20	1	55	338.6227273
74	1	1	1	1	2	116	303.8103448
74	1	1	1	1	1	68	361.3823529
74	1	1	3	3	2	129	266.0930233
74	1	1	3	3	1	80	626.375
74	1	1	4	4	1	83	397.8915663
74	1	2	5	5	2	114	314.5789474
74	1	2	5	5	1	80	308
74	1	2	6	6	2	116	178.4482759
74	1	2	6	6	1	77	272.4545455
74	1	2	7	7	1	64	234.875
74	1	3	8	8	2	101	59.32673267
74	1	3	8	8	1	65	97.69230769
74	1	3	9	9	2	109	84.97247706
74	1	3	9	9	1	60	360.8333333
74	1	3	10	10	2	118	235.779661
74	1	3	10	10	1	64	363.1875
74	1	4	12	12	2	97	184.6597938
74	1	4	12	12	1	67	165.2835821
74	1	5	13	13	2	101	466.2673267
74	1	5	14	14	1	80	239.125
74	1	8	17	17	1	55	269.2727273
75	1	1	1	1	2	104	438.4423077
75	1	1	1	1	1	71	418.4507042
75	1	1	2	2	2	112	503.3035714
75	1	1	2	2	1	68	277.8529412
75	1	1	3	3	2	127	336.5748031
75	1	1	3	3	1	80	610.25
75	1	2	4	4	1	82	341.5853659
75	1	2	5	5	2	104	372.1730769
75	1	2	5	5	1	77	390.0519481
75	1	2	6	6	2	103	360.0582524
75	1	2	6	6	1	81	353.8395062
75	1	3	7	7	2	119	285.6302521
75	1	3	7	7	1	66	328.2121212
75	1	3	8	8	2	97	247.5051546
75	1	3	8	8	1	67	335.4776119
75	1	3	9	9	2	104	304.6346154
75	1	3	9	9	1	65	283.6153846
75	1	3	10	10	1	71	360.4084507
75	1	3	11	11	1	74	316.6216216
75	1	4	12	12	2	98	137.5102041
75	1	4	12	12	1	83	253.4819277
75	1	5	13	13	2	108	355.9444444
75	1	5	13	13	1	74	429.7027027
75	1	7	14	14	1	80	331.375
75	1	7	15	15	2	121	90.8677686
75	1	7	15	15	1	62	183.8064516
76	1	1	1	1	1	73	417.1506849
76	1	2	2	2	2	121	511.7190083
76	1	2	2	2	1	71	353.3098592
76	1	3	3	3	2	138	320.2028986
76	1	3	3	3	1	85	434.1176471
76	1	4	4	4	2	106	445.8018868
76	1	4	4	4	1	84	320.9952381
76	1	4	5	5	2	121	292.753719
76	1	4	5	5	1	80	363.2
76	1	7	6	6	2	119	181.9663866
76	1	7	6	6	1	79	473.835443
77	1	1	1	1	2	119	226.6386555
77	1	1	2	2	2	132	261.0151515
77	1	1	3	3	1	78	470.0076923
77	1	1	4	4	2	104	317.6730769
77	1	1	4	4	1	69	556.3188406
77	1	2	5	5	2	101	537.550495
77	1	2	5	5	1	80	427.35
78	1	1	1	1	2	111	418.190991
78	1	1	1	1	1	67	301.6850746
78	1	1	2	2	2	124	310.7967742
78	1	1	2	2	1	69	376.1536232
78	1	1	3	3	2	136	364.1470588
78	1	1	3	3	1	83	573.2409639
78	1	2	5	5	2	120	376.9666667
78	1	2	5	5	1	90	333.8222222
78	1	2	6	6	2	129	446.3565891
78	1	2	6	6	1	88	336.4545455
78	1	3	7	7	3	261	372.6923372
78	1	3	7	7	1	149	276.2724832
78	1	5	8	8	2	123	253.9658537
78	1	5	8	8	1	69	269.1115942
78	1	7	9	9	2	120	329.6666667
78	1	7	9	9	1	71	412.3239437
79	1	1	1	1	2	109	370.5321101
79	1	1	2	2	1	67	115.0746269
79	1	1	3	3	2	129	367.8992248
79	1	1	3	3	1	80	519.625
79	1	1	4	4	1	84	375.5714286
79	1	1	5	5	2	112	247.3392857
79	1	1	5	5	1	84	385.0714286
79	1	2	6	6	2	121	161.7603306
79	1	2	6	6	1	88	407.1818182
79	1	3	7	7	2	137	355.7372263
79	1	3	7	7	1	67	287.5223881
79	1	3	8	8	1	68	554.5
79	1	3	9	9	2	113	318.460177
79	1	3	9	9	1	66	164.1818182
79	1	4	11	11	2	133	338.1729323
79	1	4	11	11	1	78	315.1025641
79	1	4	12	12	1	86	385.8139535
79	1	4	13	13	2	116	403.137931
79	1	4	13	13	1	73	257.3150685
79	1	5	14	14	2	128	244.78125
79	1	5	15	15	2	142	200.2535211
79	1	5	15	15	1	66	412.6666667
79	1	5	16	16	2	107	127.0186916
79	1	5	16	16	1	67	373.4477612
79	1	5	17	17	2	127	232.8188976
79	1	5	17	17	1	59	223.5423729
79	1	6	18	18	1	69	274.5217391
79	1	6	19	19	2	145	166.3103448
79	1	6	20	20	2	105	196.0952381
79	1	6	20	20	1	88	404.9318182
79	1	6	21	21	2	107	273.9158879
79	1	6	22	22	2	124	94.32258065
79	1	6	22	22	1	78	386.1282051
79	1	7	23	23	2	129	11.58139535
79	1	7	24	24	2	103	38.76699029
79	1	7	24	24	1	67	75.35820896
79	1	7	25	25	2	121	232.7933884
79	1	7	25	25	1	52	282.5384615
79	1	8	26	26	2	122	140.9836066
79	1	8	27	27	2	139	375.705036
79	1	8	27	27	1	68	189.2058824
79	1	8	28	28	3	214	259.8691589
79	1	8	28	28	1	124	271.5806452
80	1	1	2	2	1	67	333.641791
80	1	1	3	3	2	129	208.9534884
80	1	1	3	3	1	76	673.4473684
80	1	1	4	4	2	102	342.627451
80	1	1	4	4	1	72	424.0277778
80	1	1	5	5	2	115	366.4347826
80	1	1	5	5	1	78	398.5384615
80	1	2	6	6	1	81	364.6049383
80	1	3	7	7	1	70	396.4285714
80	1	3	8	8	2	101	189.6138614
80	1	3	8	8	1	70	402.8571429
80	1	3	9	9	3	241	198.5186722
80	1	3	9	9	1	133	279.3082707
80	1	4	10	10	1	66	257.9090909
80	1	4	11	11	3	213	280.1408451
80	1	4	11	11	1	140	278.0714286
80	1	5	12	12	1	73	196.3972603
80	1	5	13	13	1	63	296.3968254
80	1	5	14	14	1	67	230.5671642
80	1	7	22	22	2	113	389.4247788
80	1	8	23	23	2	120	476.1666667
81	1	1	1	1	2	105	370.8119048
81	1	1	1	1	1	70	465.4292857
81	1	1	2	2	2	105	101.1892857
81	1	1	2	2	1	68	351.165
81	1	1	3	3	2	129	294.1162791
81	1	1	4	4	1	73	675.745411
81	1	2	5	5	2	107	327.9253271
81	1	2	5	5	1	82	369.2190244
81	1	2	7	7	2	126	271.7759524
81	1	2	7	7	1	68	264.2238235
81	1	4	8	8	1	65	482.795
81	1	5	10	10	1	130	221.2665385
81	1	5	11	11	2	130	162.0619231
81	1	5	11	11	1	61	458.1902459
81	1	7	15	15	2	137	86.14748175
81	1	7	15	15	1	63	188.2773016
81	1	7	17	17	2	115	236.0434783
81	1	7	17	17	1	56	327.0357143
81	1	8	18	18	1	67	95.50559701
82	1	1	1	1	2	101	455.3009405
82	1	1	1	1	1	67	507.4665672
82	1	1	2	2	2	106	175.0326416
82	1	1	2	2	1	68	530.0511765
82	1	1	3	3	2	136	483.2352941
82	1	1	3	3	1	65	592.9230769
82	1	1	4	4	2	256	530.786875
82	1	1	4	4	1	72	470.9955556
82	1	2	5	5	1	72	404.3227778
82	1	2	7	7	2	121	475.5602479
82	1	2	7	7	1	69	598.4104348
82	1	5	11	11	1	70	212.1857143
82	1	5	12	12	2	129	241.0077519
82	1	5	12	12	1	52	467.7307692
82	1	7	19	19	1	68	281.8235294
83	1	1	1	1	2	121	418.8677686
83	1	1	1	1	1	72	375.6111111
83	1	2	2	2	2	128	345.984375
83	1	2	2	2	1	72	311.75
83	1	2	3	3	2	136	446.7647059
83	1	2	3	3	1	87	509.5402299
83	1	3	4	4	2	110	101
83	1	3	4	4	1	85	302.7647059
83	1	3	5	5	2	121	374.6859504
83	1	3	5	5	1	93	248.6236559
83	1	3	6	6	2	135	193.6666667
83	1	3	6	6	1	85	334.8823529
83	1	7	7	7	2	148	364.0135135
83	1	7	7	7	1	72	272.6388889
83	1	7	9	9	2	118	312.0169492
83	1	7	9	9	1	63	381.8412698
83	1	8	10	11	2	133	155.8947368
83	1	8	10	11	1	70	211.7142857
83	1	8	11	12	1	66	322.1818182
83	1	8	12	13	2	109	168.9449541
83	1	8	12	13	1	82	266.2926829
83	1	8	13	15	2	117	429.8632479
83	1	8	13	15	1	70	275.8571429
83	1	8	14	16	1	71	237.4507042
83	1	8	15	17	2	138	67.2173913
84	1	1	1	1	2	112	344.6785714
84	1	1	1	1	1	68	392.9705882
84	1	1	2	2	2	135	570.8518519
84	1	1	2	2	1	68	241.7647059
84	1	2	3	3	2	297	532.9090909
84	1	6	4	4	2	107	615.364486
84	1	6	4	4	1	229	638.3187773
84	1	6	5	5	2	120	367.8333333
84	1	7	6	6	2	125	156.6
84	1	7	7	7	2	256	232.46875
84	1	7	7	7	1	68	653.8235294
84	1	8	8	8	2	99	217.0909091
84	1	8	8	8	1	70	424.4285714
96	1	1	1	2	2	111	302.3618468
96	1	1	1	2	1	67	61.59201493
96	1	1	2	3	2	216	294.7659259
96	1	1	3	4	2	147	282.3860544
96	1	1	3	4	1	81	626.0011728
96	1	1	4	5	2	109	607.7522936
96	1	1	4	5	1	81	572.4074074
96	1	2	5	7	2	117	296.7867521
96	1	2	5	7	1	86	388.8895349
96	1	2	6	8	2	119	251.7136134
96	1	2	6	8	1	95	460.7778947
96	1	2	7	9	2	135	381.212963
96	1	3	8	10	2	98	266.122449
96	1	3	9	11	2	117	371.375
96	1	3	9	11	1	65	187.5519231
96	1	3	10	12	1	67	129.4301493
96	1	3	11	13	2	136	362.5923529
96	1	3	11	13	1	75	294.5783333
96	1	4	12	16	1	78	145.8552564
96	1	4	13	17	2	115	224.2830435
96	1	4	13	17	1	78	206.0284615
96	1	4	14	18	2	111	61.90711712
96	1	4	14	18	1	76	506.2265789
96	1	5	15	19	2	133	279.1510526
96	1	5	15	19	1	65	73.47346154
96	1	5	16	20	1	70	140.3064286
96	1	6	17	21	2	126	369.7684127
96	1	7	18	22	2	126	439.5
96	1	7	18	22	1	70	310.74
96	1	7	19	23	2	151	358.1721854
96	1	8	22	26	1	79	455.7443038
96	1	8	23	27	2	125	309.905
96	1	8	23	27	1	75	563.9816667
96	1	8	24	28	2	123	91.20378049
96	1	8	24	28	1	84	315.9316667
96	1	8	25	29	2	136	345.8285294
96	1	8	25	29	1	55	265.9377273
97	1	1	1	1	2	125	482.4
97	1	1	1	1	1	72	355.1944444
97	1	1	2	2	1	72	338.9722222
97	1	4	3	3	2	154	328.9072727
97	1	4	3	3	1	85	522.7279412
97	1	5	5	5	2	122	391.7291803
97	1	5	5	5	1	88	384.64
97	1	5	6	6	2	133	116.3385338
97	1	5	6	6	1	92	271.598913
97	1	6	7	7	2	167	378.8383234
97	1	6	7	7	1	75	274
97	1	7	9	9	1	72	293.5922222
97	1	7	10	10	2	131	300.2442748
97	1	7	10	10	1	67	360.1492537
100	1	1	1	1	2	122	262.0163934
100	1	1	1	1	1	74	311.8378378
100	1	1	2	3	2	125	315.8
100	1	1	2	3	1	71	320.5225352
100	1	3	3	4	2	300	370.3850001
100	1	4	4	5	1	81	517.2727778
100	1	4	5	6	2	117	233.1196581
100	1	4	5	6	1	74	447.1891892
100	1	4	6	7	2	121	97.91735537
100	1	4	6	7	1	75	341
100	1	5	7	8	2	130	220.7692308
100	1	5	7	8	1	68	435.8823529
100	1	5	8	9	1	67	391.238806
100	1	5	9	10	2	114	328.3715789
100	1	5	10	11	2	125	28.6
100	1	6	11	12	1	70	354.8571429
100	1	7	12	13	2	98	341.0816327
100	1	7	12	13	1	72	482.8055556
101	1	1	1	1	2	117	384.2735043
101	1	1	1	1	1	70	341.2857143
101	1	4	2	2	2	133	389
101	1	4	2	2	1	69	176.6231884
101	1	5	3	3	2	138	245.057971
101	1	5	3	3	1	87	555.1724138
101	1	5	4	4	2	114	602.5263158
101	1	5	4	4	1	84	428.6666667
101	1	6	5	5	2	120	242
101	1	6	5	5	1	80	404.875
101	1	7	6	6	2	133	305.4360902
101	1	7	6	6	1	83	426.8072289
102	1	1	1	1	2	115	539.1652174
102	1	1	1	1	1	71	327.5760563
102	1	1	2	2	2	134	382.7313433
102	1	1	2	2	1	70	246.2857143
102	1	1	3	5	2	140	386.1571429
102	1	1	3	5	1	82	621.1097561
102	1	1	4	6	2	109	658.9211009
102	1	1	4	6	1	89	410.9696629
102	1	1	5	7	2	116	406.8241379
102	1	1	5	7	1	89	447.2831461
102	1	2	6	8	1	78	237.7794872
102	1	2	7	9	2	130	238.7230769
102	1	2	7	9	1	91	405.9857143
102	1	3	8	10	2	139	348.3043165
102	1	3	8	10	1	69	578.6608696
102	1	3	9	11	2	106	384.5660377
102	1	3	9	11	1	70	488.8857143
102	1	4	10	12	2	149	363.3818792
102	1	4	10	12	1	65	391.3076923
102	1	4	11	13	2	134	267.3791045
102	1	4	11	13	1	71	437.1507042
102	1	5	12	14	2	216	397.362963
102	1	5	13	15	2	131	201.3129771
102	1	5	13	15	1	71	364.6042254
102	1	5	13	15	1	81	396.1975309
102	1	5	14	16	2	104	402.4615385
102	1	5	14	16	1	56	657.4071429
102	1	6	16	18	1	69	336.0144928
102	1	6	17	19	2	125	444
102	1	6	18	21	2	106	44.16226415
102	1	6	18	21	1	88	373.1409091
102	1	7	19	22	2	115	197.2608696
102	1	7	19	22	1	78	434.4358974
102	1	8	20	23	1	87	322.6666667
103	1	1	1	1	2	112	275.8507143
103	1	1	1	1	1	74	323.1051351
103	1	1	2	2	1	72	338.1944444
103	1	3	3	3	2	114	341.2365789
103	1	3	3	3	1	69	402.7413043
103	1	3	4	4	1	80	396.21
103	1	3	5	5	2	116	303.3293103
103	1	3	5	5	1	83	405.6243976
103	1	4	6	6	1	90	68.01111111
103	1	5	7	7	1	88	373.0227273
103	1	6	8	8	2	128	387.060625
103	1	6	8	8	1	70	390.1185714
103	1	6	10	11	1	68	159.8758824
103	1	6	11	12	2	114	280.3791228
103	1	6	11	12	1	64	392.05125
103	1	7	12	13	2	124	14.27419355
103	1	7	12	13	1	70	221.1428571
103	1	7	13	14	3	171	307.9844152
103	1	7	13	14	1	76	280.3047368
103	1	7	15	16	2	113	180.4168584
103	1	7	15	16	1	71	289.8845069
103	1	8	16	17	2	137	348.5839416
103	1	8	16	17	1	66	181.9393939
103	1	8	17	18	1	69	327.5237682
103	1	8	18	19	2	118	190.0148305
103	1	8	18	19	1	59	145.2620339
103	1	8	19	20	2	125	89.7100001
103	1	8	19	20	1	71	281.213169
104	1	1	1	1	2	113	362.4955752
104	1	1	1	1	1	72	287.4166667
104	1	1	2	3	2	125	287.74
104	1	1	2	3	1	68	376.235
104	1	2	3	5	1	80	545.965
104	1	2	4	6	2	102	432.2246078
104	1	2	4	6	1	74	374.3136486
104	1	3	5	8	2	112	163.0357143
104	1	3	5	8	1	85	384.3367647
104	1	3	6	9	2	124	183.3159677
104	1	3	6	9	1	87	277.4263793
104	1	4	7	10	2	130	18.07807692
104	1	4	7	10	1	68	330.2714706
104	1	4	8	11	1	64	192.375
104	1	5	9	12	2	108	346.0374074
104	1	5	9	12	1	64	239.04875
104	1	5	10	13	2	131	151.5419847
104	1	5	10	13	1	69	376.7101449
104	1	6	11	14	3	226	9.254115044
104	1	6	11	14	1	151	439.1059934
104	1	6	12	15	2	102	473.7430392
104	1	6	12	15	1	61	232.8962295
104	1	6	13	16	1	84	292.9285714
104	1	7	14	17	1	64	389.78125
104	1	7	15	18	1	66	335.2424242
104	1	7	16	19	2	107	462.4859813
104	1	7	16	19	1	55	386.2727273
104	1	7	17	20	2	124	95.14516129
104	1	7	17	20	1	69	250.9710145
104	1	8	18	22	2	119	78.96638655
104	1	8	18	22	1	69	533.7246377
104	1	8	19	23	1	71	302.9295775
105	1	1	1	1	2	89	470.5195506
105	1	4	3	3	2	251	341.4186055
105	1	4	3	3	1	154	481.1255844
105	1	5	4	4	1	82	617.9268293
105	1	6	5	5	2	111	429.6306306
105	1	6	5	5	1	72	463.0833333
105	1	7	6	6	2	118	161.9661017
105	1	7	6	6	1	78	529.1025641
105	1	8	7	7	2	120	46.83333333
106	1	1	1	1	2	123	241.0650407
106	1	1	1	1	1	73	341.2328767
106	1	1	2	2	2	251	293.8844622
106	1	1	2	2	1	139	479.352518
106	1	1	3	4	2	141	343.6382979
106	1	1	3	4	1	88	494.0454545
106	1	1	4	5	1	75	283.7
106	1	2	5	6	2	121	287.7652893
106	1	2	5	6	1	69	376.0231884
106	1	2	6	7	2	122	230.4819672
106	1	2	6	7	1	61	422.2934426
106	1	3	7	8	2	271	311.3579336
106	1	3	7	8	1	210	653.4047619
106	1	3	8	9	1	68	554.7352941
106	1	3	9	10	2	110	365.7272727
106	1	3	10	11	2	124	239.7096774
106	1	3	10	11	1	70	337
106	1	4	11	12	2	123	251.495935
106	1	4	11	12	1	69	331.8695652
106	1	4	12	13	1	109	322.466055
106	1	4	13	15	2	111	306.1531532
106	1	4	13	15	1	64	284.21875
106	1	5	14	16	2	121	157.6446281
106	1	5	14	16	1	83	369.3975904
106	1	5	15	17	2	122	364.557377
106	1	5	15	17	1	65	239.7692308
106	1	5	16	19	1	67	319.3134328
106	1	6	17	20	1	59	229.3728814
106	1	6	18	21	1	66	523.7393939
106	1	7	19	22	2	141	325.9787234
106	1	7	20	24	1	79	406.0126582
106	1	7	21	25	2	128	357.203125
106	1	7	21	25	1	62	244.0645161
106	1	8	22	26	1	85	331.7058824
107	1	1	1	2	2	116	384.6896552
107	1	1	1	2	1	71	263.4084507
107	1	1	2	3	2	130	317.7407692
107	1	1	2	3	1	69	324.8926812
107	1	1	3	4	1	84	748.8904762
107	1	3	4	5	1	88	607.5540909
107	1	3	5	6	2	117	296.0757692
107	1	3	5	6	1	91	323.589011
107	1	3	6	7	1	90	314.4894444
107	1	4	7	8	1	67	165.0070896
107	1	4	8	9	1	70	345.5714286
107	1	5	9	10	2	108	440.9825926
107	1	5	9	10	1	64	307.8775
107	1	5	10	11	2	125	212.8
107	1	5	10	11	1	71	287.2816901
107	1	6	11	12	1	75	198.5966667
107	1	6	12	13	2	108	219.6666667
107	1	6	12	13	1	84	486.3095238
107	1	7	13	14	2	113	424.8743363
107	1	7	13	14	1	82	213.1243902
107	1	7	14	15	2	123	44.70731707
107	1	7	14	15	1	85	408.0588235
108	1	1	1	1	2	114	320.6666667
108	1	1	1	1	1	67	464.8059701
108	1	1	2	2	2	114	520.7008772
108	1	1	2	2	1	69	366.5413768
108	1	4	3	3	2	127	372.1811024
108	1	4	3	3	1	84	925.7142857
108	1	5	4	4	1	75	484
108	1	7	5	5	2	111	343.6036036
108	1	7	5	5	1	78	493.0769231
119	1	1	1	1	2	117	437.9145299
119	1	1	1	1	1	73	540.3150685
119	1	1	2	3	2	111	494.7765766
119	1	1	2	3	1	63	246.3206349
119	1	1	4	5	1	60	280.5666667
119	1	2	5	6	2	105	522.6666667
119	1	2	5	6	1	75	369.3333333
119	1	3	6	7	2	104	435.8269231
119	1	3	6	7	1	64	312.46875
119	1	4	8	9	1	65	385.0076923
119	1	6	13	14	2	100	264
119	1	7	14	15	2	111	66
119	1	7	14	15	1	72	510.5277778
120	1	1	1	1	2	113	343.3893805
120	1	1	2	2	1	60	207.7666667
120	1	1	3	3	1	91	308.6450549
120	1	1	4	4	1	64	499.95
120	1	1	5	5	2	104	371.0373077
120	1	1	5	5	1	85	315.6997059
120	1	2	6	6	2	114	259.4210526
120	1	2	6	6	1	86	451.2093023
120	1	2	7	7	2	113	97.09115044
120	1	2	7	7	1	74	299.5486486
120	1	2	8	8	2	144	59.26111111
120	1	2	8	8	1	61	280.9508197
120	1	3	10	10	2	79	355.8696203
120	1	4	12	12	1	61	290.3508197
120	1	4	13	13	1	53	301.6207547
120	1	4	14	14	1	56	132.9928571
120	1	6	15	15	1	61	368.3278689
120	1	7	18	18	2	84	409.647619
120	1	7	20	20	1	53	261.4566038
121	1	1	1	1	2	125	268.2
121	1	1	1	1	1	71	388.5070423
121	1	1	2	3	2	130	351.2307692
121	1	1	2	3	1	72	199.6388889
121	1	2	3	4	2	146	326.3424658
121	1	2	3	4	1	90	410.1111111
121	1	3	4	6	2	103	244.1165049
121	1	3	4	6	1	85	278.8823529
121	1	3	5	7	2	131	251.7633588
121	1	3	5	7	1	91	292.1538462
121	1	4	6	8	2	129	294.0310078
121	1	4	6	8	1	73	467.0547945
121	1	6	7	9	2	148	344.7432432
121	1	6	7	9	1	73	184.1369863
121	1	7	9	11	1	73	295.6027397
121	1	8	10	12	2	115	418.8695652
121	1	8	10	12	1	64	547.53125
121	1	8	11	13	2	130	257.6153846
121	1	8	11	13	1	69	317.173913
122	1	1	1	1	2	113	284.3893805
122	1	1	1	1	1	71	287.3521127
122	1	1	3	4	1	68	414.4705882
122	1	1	4	5	2	128	513.515625
122	1	1	4	5	1	79	648.0886076
122	1	1	5	6	1	78	687.5897436
122	1	2	6	7	2	120	304.3333333
122	1	2	6	7	1	87	341.4827586
122	1	2	7	8	2	115	479.9565216
122	1	2	7	8	1	78	515.5641026
122	1	2	8	9	2	120	412.4166668
122	1	2	8	9	1	68	363.7058824
122	1	3	9	10	2	83	505.7590361
122	1	3	9	10	1	65	356.6153846
122	1	3	10	11	2	119	208.8739496
122	1	3	10	11	1	64	307.65625
122	1	3	11	12	2	119	277.2521008
122	1	3	11	12	1	67	383
122	1	3	12	13	2	117	137.1025641
122	1	3	12	13	1	66	426.9393939
122	1	4	13	14	2	94	220.5106383
122	1	4	14	15	2	106	485.5660377
122	1	4	14	15	1	68	77.55882383
122	1	4	15	16	2	104	282.8461537
122	1	4	15	16	1	83	489.879518
122	1	5	16	17	1	62	356.9954839
122	1	5	17	18	1	65	389.1938462
122	1	5	18	19	2	108	568.6296296
122	1	5	18	19	1	56	230
122	1	5	19	20	1	66	352.4986364
122	1	6	21	23	2	90	171.7777778
122	1	7	22	24	2	108	483.1851852
122	1	7	22	24	1	71	453.6338028
122	1	7	23	25	1	78	490.3076923
122	1	7	24	26	2	121	71.42975207
122	1	7	24	26	1	52	309.6538462
122	1	8	25	27	1	66	320.0606061
122	1	8	26	28	2	106	431.2830189
122	1	8	26	28	1	50	283
123	1	1	1	1	2	104	413.6346154
123	1	1	1	1	1	68	437.4117647
123	1	1	2	2	2	99	892.969697
123	1	1	2	2	1	67	296.0447761
123	1	1	3	3	1	55	810.1818182
123	1	1	4	5	1	59	587
123	1	2	5	6	2	106	239.0943396
123	1	2	5	6	1	66	391.6666667
123	1	2	6	7	2	100	525.0000001
123	1	2	6	7	1	67	571.3731343
123	1	2	7	8	2	114	336
123	1	2	7	8	1	66	317
123	1	3	8	9	1	63	314.7460317
123	1	3	9	10	2	110	394.0909091
123	1	3	9	10	1	63	26.20634921
123	1	3	10	11	2	109	318.2201835
123	1	3	11	12	2	119	134.1512605
123	1	3	11	12	1	60	388.3333333
123	1	4	12	13	2	93	441.8172043
123	1	4	12	13	1	57	72.14035088
123	1	4	13	14	2	109	243.3119265
123	1	4	14	15	1	66	402.4848485
123	1	5	16	17	1	65	432.8426923
123	1	5	17	18	2	107	510.046729
123	1	5	17	18	1	55	113
123	1	5	18	19	2	114	267.0168421
123	1	6	20	22	2	88	299.5909091
123	1	6	21	23	2	103	379.8834951
123	1	6	21	23	1	62	450.3870968
123	1	7	22	24	1	63	627.4761905
123	1	8	25	27	2	104	392.8846154
123	1	8	29	31	1	65	624.3846154
123	1	8	30	32	2	101	566.4455446
123	1	8	30	32	1	61	572.4590164
124	1	1	3	3	1	53	935.8320755
124	1	3	12	12	2	142	324.7464789
124	1	4	15	16	1	58	687.0896552
124	1	6	20	21	1	56	301.7571429
124	1	7	22	23	1	60	644.3333333
132	1	1	1	1	2	110	365.3454545
132	1	1	1	1	1	69	435.3362319
132	1	1	2	2	2	117	497.3008547
132	1	1	2	2	1	67	336.0354478
132	1	1	3	3	2	140	351.5428571
132	1	1	3	3	1	88	480.5863636
132	1	1	4	4	2	98	410.429898
132	1	1	4	4	1	78	472.1203846
132	1	1	5	5	2	124	293.7280645
132	1	1	5	5	1	90	324.4083333
132	1	2	6	6	2	130	339.3076923
132	1	2	6	6	1	87	303.6551724
132	1	3	7	8	2	137	268.5366058
132	1	3	7	8	1	69	358.6063768
132	1	3	8	9	2	109	311.8844037
132	1	3	8	9	1	70	225.7285714
132	1	3	9	10	2	117	434.8290598
132	1	3	9	10	1	64	243.5625
132	1	3	10	11	2	131	264.4633969
132	1	3	10	11	1	69	391.072971
132	1	4	11	12	2	129	404.8906977
132	1	4	12	13	2	108	182.8
132	1	4	12	13	1	86	288.8302326
132	1	4	13	14	2	114	367.4761404
132	1	4	13	14	1	71	565.1175352
132	1	5	14	15	2	132	191.4545455
132	1	5	14	15	1	94	509.6
132	1	5	15	16	2	132	491.5627273
132	1	5	15	16	1	65	151.3238462
132	1	6	16	17	2	105	222.3809524
132	1	6	16	17	1	69	601.3188406
132	1	7	17	18	1	58	440.3448276
133	1	1	1	1	2	114	378.6807018
133	1	1	2	2	2	121	406.0892562
133	1	1	2	2	1	66	440.5545455
133	1	1	3	3	2	133	284.9518797
133	1	1	3	3	1	71	369.0760563
133	1	1	4	4	2	101	615.669604
133	1	1	4	4	1	84	373.0035714
133	1	2	5	5	2	112	371.7857143
133	1	2	5	5	1	86	439.0697674
133	1	2	6	6	2	137	262.8518613
133	1	3	8	9	1	66	360.054697
133	1	3	9	10	1	68	188.1535294
133	1	3	10	11	2	118	335.3559322
133	1	3	10	11	1	62	435.516129
133	1	3	11	12	2	133	219.6862406
133	1	3	11	12	1	68	267.4705882
133	1	4	12	13	1	71	329.6450704
133	1	4	13	14	2	105	474.1007143
133	1	4	13	14	1	89	229.2637079
133	1	4	14	15	1	75	282.1
133	1	5	15	16	1	84	183.1097619
133	1	5	16	17	2	128	5.69375
133	1	5	16	17	1	63	251.4730159
133	1	6	17	18	1	69	502.8550725
133	1	7	18	19	1	58	330.1724138
134	1	1	1	1	2	115	294
134	1	1	1	1	1	68	430.2058824
134	1	1	2	3	2	116	408.137931
134	1	1	2	3	1	68	265.2647059
134	1	2	3	4	2	137	481.2481752
134	1	2	3	4	1	75	479.6666667
134	1	3	4	7	4	308	586.0974026
134	1	3	4	7	1	221	468.5294118
134	1	3	5	8	2	132	422.3181818
134	1	3	5	8	1	66	414.6666667
134	1	3	6	9	2	99	579.2727273
134	1	3	6	9	1	69	379.115942
134	1	3	7	10	2	120	268.3333333
134	1	3	7	10	1	64	239.5625
134	1	3	8	11	2	118	342.4067797
134	1	3	8	11	1	67	392.9850746
134	1	4	9	12	2	124	425.516129
134	1	4	9	12	1	66	523.7272727
134	1	4	10	13	1	83	396.3855422
134	1	4	11	14	2	106	472.2264151
134	1	4	11	14	1	69	573.057971
134	1	5	12	15	4	345	286.6086957
134	1	5	12	15	1	131	357.389313
134	1	4	12	15	1	82	427.3414634
134	1	6	15	19	2	119	285.2890756
134	1	6	15	19	1	57	423.5087719
134	1	6	16	20	3	244	238.7786885
134	1	6	16	20	1	68	275.3235294
134	1	6	17	21	1	73	489.1232877
134	1	6	18	22	2	117	270.2222222
134	1	6	18	22	1	70	520.4285714
134	1	7	20	25	3	222	281.8108108
134	1	7	20	25	1	120	165
134	1	7	21	26	2	91	381.8021978
134	1	7	21	26	1	51	200.5294118
134	1	8	22	27	2	114	33.68421053
134	1	8	23	28	2	109	541.7981651
135	1	1	1	1	2	144	303.2638889
135	1	1	2	2	1	68	267.8529412
135	1	3	3	3	2	214	313.3457944
135	1	3	3	3	1	67	344.1940299
135	1	3	4	5	1	102	435.1915686
135	1	4	6	7	1	71	633.8776761
135	1	4	7	8	2	117	320.4969231
135	1	4	7	8	1	73	642.7910959
135	1	5	8	9	2	122	186.2786885
135	1	5	8	9	1	66	382.3939394
135	1	5	9	10	2	130	317.4588462
135	1	7	11	12	2	114	335.1288596
135	1	7	11	12	1	64	289.24125
135	1	7	12	13	1	68	409.5370588
135	1	7	13	14	2	133	261.6576692
135	1	7	13	14	1	55	32.84363656
135	1	7	14	15	2	106	177.3391508
135	1	7	14	15	1	65	424.2230769
136	1	1	2	2	1	63	762.1028571
136	1	1	3	4	1	62	804.8432258
136	1	1	4	5	1	70	825.6107143
136	1	1	5	6	2	102	484.0588235
136	1	1	5	6	1	92	409.6086957
136	1	2	6	9	3	177	836.3093503
136	1	2	6	9	1	79	919.6696835
136	1	2	7	10	1	66	356.8313636
136	1	2	7	10	1	66	333.3213636
136	1	2	8	11	1	62	756.1080645
136	1	3	9	12	2	113	340.5663717
136	1	3	9	12	1	65	360.8461538
136	1	3	11	14	1	97	701.067268
136	1	3	11	14	1	65	663.2803846
136	1	3	12	15	2	109	250.9560092
136	1	3	12	15	1	63	885.9965873
136	1	4	13	16	1	90	281.4444444
136	1	5	14	19	2	118	574.0308994
136	1	5	14	19	1	64	455.182167
136	1	7	16	21	1	65	340.6153846
136	1	8	17	22	2	102	89.47058824
136	1	8	17	22	1	72	337.5277778
137	1	1	2	2	2	103	472.6610393
137	1	1	2	2	1	62	66.25469681
137	1	2	3	3	2	140	430.5
137	1	2	3	3	1	79	928.5316456
137	1	4	4	4	1	83	632.8072289
137	1	5	5	5	2	119	243.2268908
137	1	5	5	5	1	79	600.9493671
137	1	6	6	6	2	123	177.3414634
137	1	6	6	6	1	77	448.8961039
138	1	1	1	1	2	106	243.7260418
138	1	1	1	1	1	68	554.3588768
138	1	1	2	2	2	127	522.9659817
138	1	1	2	2	1	69	317.3608163
138	1	1	3	3	2	133	322.6842105
138	1	1	3	3	1	77	752.987013
138	1	2	4	4	1	78	587.8717949
138	1	3	5	5	2	113	261.5814159
138	1	3	5	5	1	74	732.8135135
138	1	4	6	6	2	113	371.5901055
138	1	4	6	6	1	79	691.9748968
138	1	4	7	7	2	135	372.5555556
138	1	4	7	7	1	69	257.3333333
138	1	5	8	8	2	97	750.7938144
138	1	5	8	8	1	68	292.5294118
138	1	6	9	9	2	111	280.009009
138	1	6	9	9	1	63	241.4603175
139	1	1	1	1	2	106	505.5508491
139	1	1	1	1	1	71	442.7742958
139	1	1	2	2	2	116	398.9253448
139	1	1	2	2	1	73	244.3410274
139	1	1	3	3	2	128	344.5175
139	1	1	3	3	1	81	594.4119753
139	1	2	4	4	2	105	291.8095238
139	1	2	4	4	1	87	361.2988506
139	1	3	5	5	2	114	362.612807
139	1	3	5	5	1	85	443.33
139	1	3	6	6	1	69	374.1596377
139	1	3	7	7	2	107	479.7671495
139	1	3	7	7	1	68	330.4720588
139	1	3	9	9	2	145	227.862069
139	1	3	9	9	1	71	238.7042254
139	1	4	11	11	2	166	466.5580723
139	1	4	11	11	1	64	433.965
139	1	5	12	12	2	130	134.1146154
139	1	5	12	12	1	71	311.228169
139	1	5	13	13	2	104	258.1176923
139	1	5	14	14	2	94	252.3829787
139	1	6	15	15	2	107	420.4999533
139	1	6	16	16	2	119	146.8991597
139	1	6	16	16	1	80	191.875
139	1	7	17	17	2	132	287.0757576
139	1	7	17	17	1	66	254.2727273
140	1	1	1	1	2	109	358.7393578
140	1	1	1	1	1	70	314.4357143
140	1	1	2	2	1	69	346.8207246
140	1	1	3	3	3	227	286.6763877
140	1	1	3	3	1	138	426.1947826
140	1	2	5	5	1	78	462.9675641
140	1	2	6	6	1	80	408.595
140	1	3	7	7	2	142	274.1490141
140	1	3	7	7	1	71	192.0176761
140	1	3	8	8	2	105	7.904761905
140	1	3	8	8	1	68	362.6764706
140	1	3	9	9	3	242	314.9788843
140	1	3	9	9	1	137	361.4380292
140	1	4	10	10	2	134	325.0918657
140	1	4	10	10	1	67	290.7279851
140	1	4	12	14	2	108	356.7592593
140	1	4	12	14	1	68	223.5264706
140	1	5	13	15	3	250	231.37
140	1	5	13	15	1	63	192.0630952
140	1	5	15	17	1	56	259.1657143
140	1	6	17	19	2	129	165.8913566
140	1	6	17	19	1	68	71.08088235
140	1	6	17	19	1	51	585.7710784
140	1	6	18	20	2	106	52.73584906
140	1	6	18	20	1	51	367.5098039
140	1	6	20	22	1	59	379.2088136
140	1	7	21	23	2	121	22.04491736
140	1	7	21	23	1	53	256.4321698
140	1	7	22	24	1	65	238.8461538
140	1	7	23	25	2	108	492.9681481
140	1	8	24	26	3	223	62.13302691
140	1	7	24	26	1	55	202.8309091
140	1	8	24	26	1	51	536.7286275
140	1	8	25	27	4	330	80.03227273
140	1	8	25	27	1	148	271.7758108
148	1	1	1	1	2	121	342.6033058
148	1	1	2	2	1	72	373.9522222
148	1	1	3	3	2	133	376.7705639
148	1	1	3	3	1	72	311.9577778
148	1	1	4	4	2	152	333.6771053
148	1	1	4	4	1	89	419.8303933
148	1	1	5	5	1	86	440.260814
148	1	1	6	6	2	131	390.2824427
148	1	1	6	6	1	95	388.3157895
148	1	3	7	7	2	138	237.3612319
148	1	3	7	7	1	92	390.24
148	1	3	8	8	2	154	301.6778571
148	1	3	8	8	1	73	458.5432192
148	1	3	9	9	2	118	260.6674576
148	1	3	9	9	1	71	364.0043662
148	1	3	10	10	2	124	377.9214516
148	1	3	10	10	1	67	227.8849254
148	1	4	11	11	2	143	191.0993357
148	1	4	11	11	1	73	248.7040411
148	1	4	12	12	2	147	342.1429252
148	1	4	12	12	1	80	89.845
148	1	4	13	13	1	82	496.4893902
148	1	4	14	14	2	127	347.091378
148	1	4	14	14	1	80	278.19
148	1	5	15	15	2	138	174.2173913
148	1	5	15	15	1	95	453.6842105
148	1	6	16	16	2	148	280.572973
148	1	6	16	16	1	65	279.6707692
148	1	6	17	17	2	114	206.0877193
148	1	6	17	17	1	68	365
148	1	6	18	19	2	127	474.7860236
148	1	6	18	19	1	57	250.0288596
148	1	6	19	20	2	132	129.3134848
148	1	6	19	20	1	71	399.7503521
148	1	7	20	21	2	144	302.7083333
148	1	7	20	21	1	69	522.7246377
148	1	7	21	22	2	112	109.3035714
148	1	7	21	22	1	77	375.5194805
148	1	7	22	23	2	76	205.2578947
148	1	7	22	23	1	52	585.8273077
148	1	7	23	24	2	130	307.2307692
148	1	7	23	24	1	80	368.125
148	1	8	24	25	2	98	310.7506122
148	1	8	24	25	1	52	26.62653846
148	1	8	25	26	2	110	165.6363636
148	1	8	25	26	1	69	397.1449275
148	1	8	26	27	2	116	425.5862069
148	1	8	26	27	1	53	441.490566
148	1	8	27	28	2	125	142.6
148	1	8	27	28	1	58	121.4482759
149	1	1	1	1	2	115	288.1045652
149	1	1	2	2	3	265	233.4862264
149	1	1	2	2	1	85	450.2394118
149	1	1	3	3	1	81	346.8271605
149	1	2	4	4	2	120	342.465
149	1	2	4	4	1	85	445.8755882
149	1	2	5	5	2	135	179.3383333
149	1	2	5	5	1	86	341.9480233
149	1	2	6	6	1	67	279.4827612
149	1	2	7	7	2	114	45.0604387
149	1	2	7	7	1	65	407.1442308
149	1	3	8	8	2	122	246.3515574
149	1	3	9	9	2	141	307.8147518
149	1	3	10	10	1	78	304.5179486
149	1	3	11	11	2	115	283.1678262
149	1	3	11	11	1	84	156.9221428
149	1	4	13	13	1	80	258.215
149	1	4	14	14	2	131	100.2308015
149	1	4	14	14	1	85	245.6226471
149	1	4	16	16	2	113	19.13823009
149	1	5	18	18	2	121	411.6388843
149	1	5	19	19	2	84	36.74190476
149	1	5	20	20	2	135	41.33981481
149	1	5	20	20	1	88	479.7613636
149	1	6	21	21	2	114	243.3859649
149	1	6	21	21	1	93	403.4623656
149	1	6	23	24	1	80	388.875
149	1	6	24	25	2	134	174.2824627
149	1	6	24	25	1	99	361.3028788
149	1	6	25	26	2	140	23.47214286
149	1	7	27	28	2	116	293.887069
149	1	8	28	29	2	138	265.4438406
149	1	8	28	29	1	57	103.7020175
149	1	8	29	30	2	142	275.2793662
149	1	8	29	30	1	80	424.305
150	1	1	1	1	2	118	408.3831354
150	1	1	1	1	1	72	360.9077776
150	1	1	2	2	2	117	220.0587607
150	1	1	2	2	1	73	249.7178766
150	1	1	3	3	2	142	271.3404225
150	1	1	3	3	1	87	592.4760346
150	1	1	4	4	2	93	250.0430108
150	1	1	4	4	1	88	319.25
150	1	3	5	5	1	88	321.8136364
150	1	4	6	6	2	108	184.1111111
150	1	4	6	6	1	84	415.8914286
150	1	5	7	7	2	128	267.78125
150	1	5	7	7	1	69	208.9130435
150	1	5	8	8	2	101	94.74430693
150	1	5	8	8	1	71	254.9000704
150	1	5	9	9	2	115	397.6130434
150	1	5	9	9	1	67	355.7221643
150	1	6	10	10	2	124	136.4193548
150	1	6	10	10	1	71	460.3521127
151	1	1	1	1	2	117	332.2393162
151	1	1	2	2	2	127	216.396063
151	1	1	2	2	1	68	335.9588235
151	1	1	3	3	1	75	398.5333333
151	1	1	4	4	2	139	291.3302158
151	1	1	4	4	1	77	452.7688312
151	1	1	5	5	2	90	628.1111111
151	1	1	5	5	1	78	180.4897436
151	1	2	6	6	2	122	294.2737705
151	1	2	6	6	1	80	393
151	1	2	7	7	2	127	376.2913386
151	1	2	7	7	1	82	321.4853659
151	1	3	8	8	2	129	353.1666667
151	1	3	8	8	1	68	376.0882353
151	1	3	9	9	1	72	405.4666667
151	1	3	10	10	2	113	354.4230531
151	1	3	10	10	1	67	375.3364179
151	1	4	12	12	1	71	313.7858451
151	1	4	13	13	2	137	413.1021898
151	1	4	13	13	1	71	277.5211268
151	1	5	14	14	3	220	162.8
151	1	5	14	14	1	158	403.1620253
151	1	5	15	15	2	138	86.59471014
151	1	5	15	15	1	93	504.5267742
151	1	7	16	16	3	233	54.87381974
151	1	7	16	16	1	138	254.0275362
155	1	1	1	2	2	118	319.3898305
155	1	1	3	4	2	115	306.0608696
155	1	1	3	4	1	65	355.4538462
155	1	1	4	7	2	112	347.85
155	1	1	4	7	1	71	558.715493
155	1	2	5	8	2	101	345.990099
156	1	1	1	1	2	106	504.3584906
156	1	1	1	1	1	69	549
156	1	1	2	2	2	110	584.9090909
156	1	1	3	3	2	130	428.7692308
156	1	1	3	3	1	85	788.5882353
156	1	2	5	5	2	109	465.9633028
156	1	2	5	5	1	72	674.4166667
156	1	2	6	6	2	95	714.1578947
156	1	2	6	6	1	66	701.969697
156	1	3	7	7	2	99	376.5252525
156	1	3	8	8	2	140	485.7142857
156	1	3	8	8	1	71	432.8028169
156	1	4	9	9	2	89	583.7640449
156	1	4	9	9	1	70	493.5714286
156	1	5	10	10	1	63	485.952381
156	1	6	11	11	1	67	262.0149254
156	1	6	12	12	2	119	639.5630252
157	1	1	1	1	1	71	278.9577465
157	1	1	2	4	2	115	597.5217391
157	1	1	2	4	1	67	462.238806
157	1	1	3	5	1	78	449.5128205
157	1	2	4	6	2	99	526.7777778
157	1	2	4	6	1	89	427.1797753
157	1	2	5	7	2	105	614.6190476
157	1	3	6	8	2	114	296.3859649
157	1	3	6	8	1	77	529.1428571
157	1	3	8	10	1	69	408.3623188
157	1	4	9	11	2	96	456.3333333
157	1	4	9	11	1	72	468.0555556
157	1	4	10	12	2	107	470.8971963
157	1	4	10	12	1	64	436.3125
157	1	5	11	13	2	123	393.2113821
157	1	6	12	14	1	73	623.5753425
157	1	6	13	15	2	93	467.3225806
157	1	6	13	15	1	97	533.4639175
161	1	1	1	1	2	123	249.3383333
161	1	1	1	1	1	71	365.4750704
161	1	1	2	2	2	135	315.2394444
161	1	1	3	3	1	70	333.1092857
161	1	2	4	12	2	112	414.075
161	1	2	4	12	1	79	769.121519
161	1	3	6	19	2	63	228.0405556
161	1	3	6	19	1	86	463.6224419
161	1	4	7	20	2	136	421.9729412
161	1	4	8	21	1	62	156.2575806
161	1	4	9	22	1	53	609.575566
161	1	7	10	24	2	136	277.5411765
161	1	7	10	24	1	69	325.82
161	1	7	11	25	1	66	301.6175758
161	1	8	12	26	2	94	534.0335106
162	1	1	1	1	2	108	457.2303704
162	1	1	2	2	3	341	421.0068915
162	1	1	2	2	1	146	415.4059589
162	1	3	4	4	3	233	538.9796996
162	1	4	5	5	2	144	548.8277778
162	1	4	5	5	1	70	393.49
162	1	5	6	6	2	102	508.7560784
162	1	5	6	6	1	68	445.0941176
162	1	5	7	7	2	111	662.7422072
162	1	5	7	7	1	62	599.1582258
162	1	5	8	8	2	123	509.3170732
162	1	5	8	8	1	64	669.58125
162	1	5	9	10	2	127	413.4401969
162	1	5	9	10	1	70	418.7892857
162	1	5	10	11	2	107	664.4574766
162	1	5	10	11	1	78	283.6534615
162	1	5	11	13	1	81	283.1825926
162	1	6	12	14	2	127	78.78370079
162	1	6	12	14	1	92	418.546087
162	1	6	14	16	2	103	169.8936893
162	1	6	14	16	1	71	214.3299296
162	1	8	15	17	2	122	339.4621313
162	1	8	15	17	1	60	246.3533333
163	1	1	1	1	2	101	549.5742574
163	1	1	1	1	1	70	492.8571429
163	1	1	2	2	2	124	341.9885485
163	1	1	2	2	1	70	311.0764286
163	1	2	3	3	2	114	468
163	1	2	3	3	1	62	893.7096774
163	1	2	4	4	1	66	709.5862121
163	1	3	5	5	2	109	334.3644954
163	1	3	5	5	1	79	426.6875316
163	1	3	6	6	2	112	320.4821429
163	1	3	6	6	1	74	489.1081081
163	1	3	7	7	2	120	52.01833333
163	1	3	7	7	1	66	372.4562121
163	1	3	8	8	1	67	142.4776119
163	1	4	9	9	2	104	104.4807692
163	1	4	9	9	1	63	491.1904762
163	1	4	10	10	1	70	271.2857143
163	1	4	11	11	2	114	41.14052632
163	1	4	11	11	1	63	284.5433333
163	1	4	12	12	1	77	268.6538312
163	1	5	13	13	2	100	390.69
163	1	5	13	13	1	83	379.9058434
163	1	5	14	14	2	55	130.3727273
163	1	5	15	15	2	120	1.72
163	1	5	15	15	1	64	149.34125
163	1	6	18	18	2	78	356.3076923
163	1	6	19	19	1	69	602.7681159
163	1	6	20	20	3	179	261.122905
163	1	6	20	20	1	98	462.0816327
163	1	7	21	21	2	79	292.6009494
163	1	7	21	21	1	54	236.6527778
163	1	7	22	22	2	58	36.74155162
163	1	7	23	23	1	54	293.4612963
163	1	7	24	25	1	69	110.9011594
163	1	8	26	27	2	133	152.6036466
163	1	8	27	28	1	53	149.389717
163	1	8	28	29	1	65	154.6915385
163	1	8	29	30	2	97	65.71396907
163	1	8	29	30	1	55	601.8759091
164	1	1	1	1	2	107	322.9436449
164	1	1	1	1	1	71	393.5547887
164	1	1	2	2	2	107	336.7570093
164	1	1	2	2	1	67	406.7164179
164	1	2	3	3	2	115	436.8995652
164	1	2	3	3	1	65	527.2634615
164	1	2	4	5	1	63	476.2222222
164	1	3	5	6	3	211	154.4265403
164	1	3	5	6	1	117	447
164	1	3	6	7	2	114	162.4210526
164	1	3	6	7	1	67	356.6865672
164	1	3	7	8	1	67	341.2573881
164	1	4	8	9	2	98	244.7734694
164	1	4	8	9	1	62	318.448871
164	1	4	9	10	1	66	293.9818182
164	1	4	10	11	1	61	300.660082
164	1	4	11	12	1	61	498.7213115
164	1	5	13	14	1	69	488.7536232
164	1	5	14	15	1	61	260.4918033
164	1	5	15	16	1	63	409.5714286
164	1	6	17	18	1	65	222.9696154
164	1	6	18	19	2	130	166.7265385
164	1	6	19	20	1	51	349.8912745
164	1	6	20	21	1	51	349.8912745
164	1	7	21	22	2	105	393.6614286
164	1	7	22	23	1	57	328.9842982
164	1	7	23	24	1	95	18.32315789
164	1	7	24	25	1	51	143.340098
164	1	7	25	26	1	63	353.1587302
164	1	8	26	27	2	108	256.9814815
164	1	8	27	28	1	52	158.3157692
164	1	8	28	29	1	65	357.9519231
164	1	8	29	30	1	59	602.235
172	1	1	1	1	2	102	665.1509804
172	1	1	1	1	1	62	537.9709677
172	1	1	2	2	2	151	401.9291391
172	1	1	2	2	1	61	475.2295082
172	1	2	3	3	2	130	466.1769231
172	1	2	3	3	1	70	588.3714286
172	1	3	4	4	1	59	466.9750847
172	1	3	5	5	2	114	340.6386219
172	1	3	5	5	1	72	169.5277111
172	1	4	6	6	2	113	62.36283186
172	1	4	8	8	2	118	230.29997
172	1	4	8	8	1	142	231.4114241
172	1	4	9	10	1	67	224.2194566
173	1	1	1	1	2	98	438.3285714
173	1	1	1	1	1	66	504.2575758
173	1	1	2	2	2	99	426.3585859
173	1	1	2	2	1	64	533.6
173	1	1	3	3	2	110	207.3636364
173	1	3	4	4	2	246	73.2601626
173	1	3	4	4	1	162	251.4074074
173	1	3	5	5	4	335	162.7761194
173	1	3	5	5	1	230	325.2173913
173	1	4	6	6	1	70	334
173	1	4	7	7	1	69	239.6666667
173	1	4	8	9	2	89	383.8876404
173	1	4	9	10	1	62	151.9387347
173	1	5	10	11	2	124	309.6774194
173	1	5	10	11	1	67	27.17910448
173	1	5	11	12	1	67	243.7164179
173	1	5	12	13	2	82	61.17585366
173	1	5	12	13	1	58	199.0251724
173	1	5	13	14	2	103	238.1262136
173	1	6	14	15	1	66	288.8787879
173	1	7	16	17	1	67	335.4776119
173	1	7	17	18	2	108	465.1851852
173	1	7	17	18	1	54	562.9259259
173	1	8	18	19	2	112	79.69642857
173	1	8	18	19	1	64	379.0625
174	1	1	1	1	2	114	375.5300878
174	1	1	1	1	1	70	343.6642857
174	1	1	2	2	1	67	254.8465672
174	1	1	3	3	1	131	441.9739313
174	1	3	4	4	2	89	438.9958427
174	1	3	4	4	1	81	495.4006174
174	1	4	5	5	2	119	151.875
174	1	4	5	5	1	79	378.8314557
174	1	6	6	6	3	206	193.0853883
174	1	6	6	6	1	137	347.749708
174	1	8	7	7	3	237	380.2011814
174	1	8	7	7	1	134	205.3030598
175	1	1	1	2	2	113	339.7909292
175	1	1	1	2	1	70	428.9557143
175	1	1	2	3	2	113	360.944469
175	1	1	2	3	1	68	408.9497059
175	1	2	3	4	1	68	481.9229412
175	1	3	5	6	2	100	421.095
175	1	3	6	7	1	78	381.0238462
175	1	5	13	17	1	53	161.4262264
175	1	6	14	18	1	50	35.8500001
175	1	7	22	26	2	98	123.8083672
175	1	8	23	27	1	86	270.1769767
175	1	8	24	28	1	65	127.0653845
175	1	8	25	29	2	107	120.604112
175	1	8	26	30	1	57	965.8531579
176	1	1	1	1	2	119	355.4957983
176	1	1	2	2	1	66	307.4545455
[truncated: 411 more rows]
