# Supplementary material for: Cognitive control training with domain-general response inhibition does not change children’s brains or behavior
Source: Nat Neurosci. 2024 Jun 4;27(7):1364–75. doi: 10.1038/s41593-024-01672-w (PMC11239524; doi:10.1038/s41593-024-01672-w)
Supplement: Supplementary file 4 — Statistical source data. [file 41593_2024_1672_MOESM4_ESM.csv]

id	Group	timepoint	Percentage Correct Stop	GO RT
1	1	0	0.52000001	652.28571
2	2	0	0.56	549.13232
3	2	0	0.59999999	587.29034
4	1	0	0.53846154	499.23438
5	2	0	0.59999999	595.85077
6	2	0	0.66666666	732.14813
7	2	0	0.5625	539.57446
8	1	0	0.56	637.26416
9	1	0	0.56	577.83331
10	1	0	0.59999999	622.90002
11	2	0	0.52000001	605.16278
12	1	0	0.57692307	485.61429
13	2	0	0.59999999	591.0141
14	1	0	0.48000002	520.69116
15	1	0	0.59999999	696.11108
16	1	0	0.63999999	675.3623
17	1	0	0.57692307	608.59418
18	1	0	0.56	528.68964
19	2	0	0.52000001	646.26868
20	1	0	0.68000001	702.84784
21	2	0	0.48000002	487.85507
22	2	0	0.63999999	657.44116
23	1	0	0.52000001	469.10001
24	2	0	0.68000001	626.42645
25	1	0	0.56	615.81482
26	2	0	0.59999999	674.30884
27	2	0	0.42307693	366.33334
28	2	0	0.52000001	674.80951
29	1	0	0.68000001	729.34784
30	1	0	0.52000001	638.59723
31	1	0	0.48000002	455.30884
32	2	0	0.65000001	761.93335
33	2	0	0.63157895	708.43103
34	1	0	0.52631578	527.71667
35	1	0	0.68421054	685.24139
36	2	0	0.56	588.23883
37	1	0	0.47058821	657.57141
38	2	0	0.47058821	564.82855
39	2	0	0.48000002	533.91669
40	1	0	0.70588234	544.59259
41	1	0	0.63999999	799.92859
42	2	0	0.52941176	661.72583
43	2	0	0.53846154	575.20001
44	2	0	0.7368421	707.69489
45	2	0	0.63157895	771.10907
46	2	0	0.38461536	414.46774
47	1	0	0.59999999	609.08618
48	2	0	0.76470588	639.4068
49	2	0	0.5	686.14038
50	1	0	0.48000002	603.67188
51	2	0	0.68421054	659.53333
52	1	0	0.5625	581.75409
53	1	0	0.68421054	697.84851
54	1	0	0.48000002	386.36923
55	2	0	0.625	619.01642
56	2	0	0.6111111	654.06348
57	2	0	0.48000002	454.95081
58	2	0	0.52000001	508.61819
59	1	0	0.63999999	710.39655
60	1	0	0.63157895	670.22949
61	1	0	0.6111111	558.25
62	1	0	0.48000002	461.20895
65	1	0	0.56	490.80951
66	1	0	0.63999999	689.24194
67	2	0	0.5	502.67188
68	2	0	0.59999999	612.06818
69	1	0	0.48000002	486.66666
70	2	0	0.52941176	604.72308
71	1	0	0.42307693	458.05264
72	1	0	0.58823529	475.03391
73	2	0	0.5	493.85916
74	2	0	0.64705881	686.14038
75	2	0	0.56	569
76	1	0	0.59999999	807
77	1	0	0.625	801.04547
78	1	0	0.48000002	452.71014
79	2	0	0.56	542.33331
80	1	0	0.52000001	543.19049
81	1	0	0.58823529	575.35596
82	1	0	0.57692307	717.87036
83	1	0	0.69999999	685.68292
84	2	0	0.6111111	520.07245
85	2	0	0.48000002	427.2131
86	1	0	0.59999999	727.18518
87	1	0	NA	594.34784
88	2	0	0.59999999	676.06665
89	2	0	NA	573.50702
90	2	0	0.59999999	493.85916
91	2	0	0.59999999	659.53333
92	2	0	0.5	570.55713
93	1	0	0.6111111	663.48438
94	1	0	0.6111111	704.75
95	1	0	0.52000001	674.30359
96	1	0	0.5625	587.03333
97	2	0	0.56	597.28125
98	2	0	0.58823529	524.41431
99	2	0	0.48000002	493.28787
100	2	0	0.6111111	791.27026
101	2	0	0.38461536	500
102	2	0	0.66666666	736.06122
103	1	0	0.52000001	605.16174
104	2	0	0.48000002	483.95386
105	1	0	0.5625	575.55884
106	1	0	0.42307693	457.85715
107	1	0	0.48000002	388.40579
108	1	0	0.7368421	758.625
109	1	0	0.69999999	772.61664
110	2	0	0.63157895	628.18311
111	1	0	0.52000001	683.11938
112	1	0	0.6111111	681.01819
113	2	0	0.59999999	542.73242
114	1	0	0.57692307	696.9375
115	2	0	0.48000002	467.6875
116	1	0	0.42307693	490.37704
117	2	0	0.56	405.15625
118	2	0	0.52941176	540.58142
119	2	0	0.56	478.42374
120	1	0	0.52941176	481.43283
121	2	0	0.48000002	553.79663
122	1	0	0.38461536	405.56897
123	1	0	0.6111111	737.38098
124	2	0	0.52941176	382.56
125	2	0	0.5	622.9231
126	2	0	0.52000001	494.93549
127	2	0	0.52000001	475.03391
128	2	0	NA	480.42374
129	1	0	0.6111111	695.5517
130	1	0	0.5	447.41934
131	1	0	0.38461536	497.65625
132	2	0	0.52000001	546.66669
134	1	0	0.59999999	587.92065
135	1	0	0.68421054	634.25
136	1	0	0.5	595.85077
137	2	0	0.52000001	582.72882
138	2	0	0.6111111	597.23529
139	1	0	0.52941176	570.29633
140	2	0	0.48000002	389.03845
141	1	0	0.5625	566.375
142	2	0	0.53846154	534.52728
143	2	0	0.52000001	577.9231
144	2	0	0.57692307	609.89856
145	1	0	0.59999999	637.32355
146	1	0	0.5	425.41666
147	1	0	0.56	629.48279
148	2	0	0.53846154	507.45071
149	1	0	0.56	601.72583
150	1	0	0.5	397.40323
151	2	0	0.63999999	660.91669
152	1	0	0.63999999	680.40002
153	1	0	0.56	646.4386
154	2	0	0.66666666	740.10168
155	1	0	0.44	372.25
156	1	0	0.42307693	447.41934
157	2	0	0.53846154	494.6087
158	2	0	NA	752.17462
159	1	0	0.68000001	639.83606
160	1	0	0.38461536	478.01428
161	1	0	0.52631578	505.14706
162	2	0	0.52941176	526.08698
163	2	0	0.68000001	750.12726
164	1	0	0.52000001	595.85077
165	2	0	0.42307693	487.82224
165	2	0	0.42307693	487.82224
166	1	0	0.42307693	436.86154
167	2	0	0.69999999	679.94739
168	1	0	NA	718.41669
169	2	0	0.52000001	436.68182
170	1	0	0.56	596.4762
171	1	0	0.53333333	774.86365
172	2	0	0.6875	803.70587
173	2	0	0.59999999	553.82758
174	1	0	0.59999999	695.61902
175	2	0	0.52000001	514.98486
176	2	0	0.48000002	409.31747
177	1	0	0.5	506.96924
178	1	0	0.53846154	599.36365
179	2	0	0.59999999	676.14001
180	2	0	0.59999999	543.93878
181	1	0	NA	672.98389
182	2	0	0.52000001	589.42645
183	2	0	0.5	605.16278
184	1	0	0.56	584.25452
185	1	0	0.52000001	536.23608
186	2	0	0.5	581.75409
187	2	0	0.52000001	498.05969
188	1	0	0.59999999	674.7547
189	1	0	0.57692307	530.30768
190	2	0	0.68421054	716.72729
191	1	0	0.48000002	376.31818
192	1	0	NA	699.13336
193	2	0	0.63999999	713.40985
194	2	0	0.53846154	609.84784
195	2	0	0.52000001	462.79999
196	2	0	0.63999999	537.03387
197	1	0	NA	455.95587
198	2	0	0.6111111	562.67444
199	2	0	0.52941176	540.33331
200	1	0	0.63999999	650.32758
201	1	0	0.6111111	577.24591
202	2	0	0.48000002	380.07574
203	2	0	NA	551.16132
204	1	0	0.5	538.53192
205	1	0	NA	NA
206	1	0	NA	NA
207	1	0	NA	NA
208	1	0	0.55555555	601.04547
209	2	0	0.55555555	618.4762
210	1	0	0.70588234	739.41028
211	1	0	0.59999999	521.30615
212	1	0	NA	626.7619
213	1	0	0.7368421	558.93475
214	2	0	0.58823529	536.53998
215	2	0	NA	573.9787
216	2	0	NA	451.4762
217	1	0	0.5625	628.3269
218	2	0	NA	NA
219	2	0	NA	NA
220	2	0	NA	NA
221	1	0	0.6111111	739.13336
222	1	0	0.56	559.92859
223	1	0	0.66666666	569.63043
224	2	0	NA	NA
225	1	0	NA	NA
226	1	0	0.59999999	482.31915
227	1	0	NA	NA
228	1	0	0.58823529	483.46939
229	1	0	NA	NA
230	1	0	NA	NA
231	2	0	NA	NA
232	1	0	NA	384.64999
233	2	0	0.68421054	768.71429
234	2	0	NA	NA
235	2	0	NA	NA
237	2	0	0.7368421	780.32434
238	2	0	0.5	449.93478
246	1	0	0.64705881	792.3158
247	1	0	0.75	730.2381
250	1	0	0.52000001	536
251	2	0	0.48000002	449.93478
252	2	0	0.6111111	762.11627
255	2	0	0.52000001	601.36957
256	1	0	NA	520.81818
258	2	0	0.44444442	456.76746
259	2	0	NA	689.95123
260	2	0	0.47058821	657.10638
261	2	0	0.59999999	616.6087
262	2	0	NA	616.74072
263	2	0	0.6111111	694.31915
265	1	0	NA	453.39584
1	1	1	0.59999999	671.87274
2	2	1	0.48000002	450.79166
3	2	1	0.56	593.33331
4	1	1	0.56	572.81818
5	2	1	0.52000001	529.82257
6	2	1	0.48000002	377.46429
7	2	1	0.52000001	653.1228
8	1	1	0.59999999	696.11108
9	1	1	0.63999999	772.45905
10	1	1	0.6111111	705.44263
11	2	1	0.59999999	620.93219
12	1	1	0.65384614	656.17645
13	2	1	0.5	386.40985
14	1	1	0.72	830.49152
15	1	1	0.56	598.73608
16	1	1	0.58823529	483.55884
17	1	1	0.59999999	559.0769
18	1	1	0.66666666	595.94116
19	2	1	0.56	481.48529
20	1	1	0.63999999	677.11938
21	2	1	0.56	573.33331
22	2	1	0.48000002	428.25714
23	1	1	0.68000001	795.09088
24	2	1	0.5	517.78052
25	1	1	0.61538461	666.90698
26	2	1	0.5625	524.41431
27	2	1	0.38461536	433.32001
28	2	1	0.52000001	483.46939
29	1	1	0.63999999	670.0213
30	1	1	0.7368421	692.43475
31	1	1	0.56	473.66666
32	2	1	0.63999999	747.1087
33	2	1	0.56	518.15515
34	1	1	0.63157895	816.19611
35	1	1	0.52000001	445.59573
36	2	1	0.52000001	561.73334
37	1	1	0.75	692.13953
38	2	1	0.48000002	390.23438
39	2	1	0.38461536	433.35385
40	1	1	0.66666666	614.48438
41	1	1	0.57692307	689.04919
42	2	1	0.5	558.25
43	2	1	0.5	595.85077
44	2	1	0.72	816.19611
45	2	1	0.48000002	479.68115
46	2	1	0.59999999	423.22449
47	1	1	0.72	764.10345
48	2	1	0.59999999	622.94202
49	2	1	0.64705881	763.48212
50	1	1	0.52000001	559.0769
51	2	1	0.76470588	747.1087
52	1	1	0.68000001	613.6087
53	1	1	0.56	657.23077
54	1	1	0.48000002	421.86667
55	2	1	0.42307693	422.67606
56	2	1	0.59999999	559.18866
57	2	1	0.52941176	576.17908
58	2	1	0.48000002	517.73529
59	1	1	0.63157895	637.60345
60	1	1	0.5	475.03391
61	1	1	0.6111111	595.94116
62	1	1	0.72	758.71741
65	1	1	0.66666666	602.5517
66	1	1	0.69999999	705.4314
67	2	1	0.52631578	487.32144
68	2	1	0.59999999	620.93219
69	1	1	0.64705881	661.58698
70	2	1	0.56	602.55554
71	1	1	0.75	653.35553
72	1	1	0.59999999	740.9787
73	2	1	0.38461536	382.81946
74	2	1	0.48000002	466.13113
75	2	1	0.42307693	457.66666
76	1	1	0.52941176	646.26868
77	1	1	0.63157895	707.19147
78	1	1	0.52000001	448.29166
79	2	1	0.53846154	411.78082
80	1	1	0.53333333	705.44263
81	1	1	0.59999999	569.38806
82	1	1	0.52000001	621.88135
83	1	1	0.5	409.35715
84	2	1	0.58823529	597.28125
85	2	1	0.38461536	382.81946
86	1	1	0.69230768	594.16925
87	1	1	NA	NA
88	2	1	0.48000002	417.10144
89	2	1	NA	NA
90	2	1	0.52000001	588.67645
91	2	1	0.53846154	483.55884
92	2	1	0.47058821	608.47827
93	1	1	0.52000001	592.52942
94	1	1	0.72222221	655.18182
95	1	1	0.63999999	668.57892
96	1	1	0.6111111	683.68335
97	2	1	0.5	576.5968
98	2	1	0.52941176	569.88733
99	2	1	0.42307693	371.43332
100	2	1	0.56	487.82224
101	2	1	0.42307693	442.94287
102	2	1	0.5625	705.64911
103	1	1	0.56	596.13849
104	2	1	0.42307693	489
105	1	1	0.58823529	447.25
106	1	1	0.56	650.92535
107	1	1	0.68000001	596.13849
108	1	1	0.75	801.04547
109	1	1	0.6111111	652.28571
110	2	1	0.5	588.67645
111	1	1	0.76470588	811.30768
112	1	1	0.56	688.62793
113	2	1	0.48000002	438.85938
114	1	1	0.56	763.48212
115	2	1	0.38461536	409.31747
116	1	1	0.59999999	602.55554
117	2	1	0.52000001	588.67645
118	2	1	0.59999999	532.5965
119	2	1	0.59999999	532.83868
120	1	1	0.68000001	666.03387
121	2	1	0.66666666	655.97675
122	1	1	0.56	604.17389
123	1	1	0.72222221	764.10345
124	2	1	0.52941176	438.85938
125	2	1	0.59999999	612.91302
126	2	1	0.63157895	659.3125
127	2	1	0.55555555	409.35715
128	2	1	NA	508.65518
129	1	1	0.72222221	817.16669
130	1	1	0.64705881	682.26318
131	1	1	0.52000001	470.42499
132	2	1	0.48000002	417.26086
134	1	1	0.6111111	634.85107
135	1	1	0.72222221	786.92859
136	1	1	0.56	566.65002
137	2	1	0.52941176	531.12769
138	2	1	0.52000001	559.96973
139	1	1	0.48000002	386.36923
140	2	1	0.5625	433.32001
141	1	1	0.72	817.16669
142	2	1	0.5	570.58142
143	2	1	0.7368421	786.15912
144	2	1	0.52941176	609.84784
145	1	1	0.61538461	533.6579
146	1	1	0.59999999	558.93475
147	1	1	0.64705881	717.28259
148	2	1	0.63999999	608.2558
149	1	1	0.6111111	679
150	1	1	0.59999999	548.94873
151	2	1	0.5625	499.23438
152	1	1	0.65000001	786.15912
153	1	1	0.63999999	828.25
154	2	1	0.52000001	679.52271
155	1	1	NA	NA
156	1	1	0.55555555	482.31915
157	2	1	0.52631578	473.32559
158	2	1	NA	NA
159	1	1	0.52000001	560.41998
160	1	1	0.5	494.5
161	1	1	0.5	595.85077
162	2	1	0.59999999	679.94739
163	2	1	0.56	411.78082
164	1	1	0.72222221	707.19147
165	2	1	0.5	498.97369
165	2	1	0.5	498.97369
166	1	1	0.68421054	530.65216
167	2	1	0.56	679.94739
168	1	1	NA	NA
169	2	1	NA	NA
170	1	1	0.625	731.48279
171	1	1	0.75	726.58698
172	2	1	0.59999999	687.59088
173	2	1	0.5625	547.39026
174	1	1	0.72222221	828.25
175	2	1	NA	NA
176	2	1	0.6875	626.13336
177	1	1	0.7368421	739.13336
178	1	1	0.52631578	477.55319
179	2	1	0.55555555	485.5238
180	2	1	0.68421054	592.62793
181	1	1	NA	NA
182	2	1	0.55555555	675.58002
183	2	1	0.38461536	433.32001
184	1	1	0.63157895	690.83868
185	1	1	0.53333333	703.90002
186	2	1	0.59999999	653.40424
187	2	1	0.52631578	539.57446
188	1	1	0.52000001	703.70367
189	1	1	0.75	664.58142
190	2	1	0.5	397
191	1	1	0.55555555	621.89191
192	1	1	NA	NA
193	2	1	0.48000002	366.33334
194	2	1	0.5	536
195	2	1	0.53846154	559.92859
196	2	1	0.65000001	703.78723
197	1	1	NA	757.02325
198	2	1	0.5625	591.01959
199	2	1	0.70588234	653.40424
200	1	1	0.53333333	610.66669
201	1	1	0.7368421	803.70587
202	2	1	0.56	588.67645
203	2	1	NA	488.59573
204	1	1	0.68421054	625.04761
205	1	1	NA	453.82608
206	1	1	NA	NA
207	1	1	NA	NA
208	1	1	0.56	534.5
209	2	1	0.6111111	528.75
210	1	1	0.77777778	NA
211	1	1	NA	NA
212	1	1	NA	NA
213	1	1	0.72222221	708.08698
214	2	1	0.55555555	462.43243
215	2	1	NA	NA
216	2	1	NA	NA
217	1	1	0.5625	692.84784
218	2	1	NA	NA
219	2	1	NA	NA
220	2	1	NA	NA
221	1	1	0.52941176	812.06451
222	1	1	0.63999999	811.30768
223	1	1	0.58823529	645.37207
224	2	1	NA	NA
225	1	1	NA	NA
226	1	1	0.70588234	602.5517
227	1	1	NA	NA
228	1	1	0.76470588	677.16669
229	1	1	NA	NA
230	1	1	NA	NA
231	2	1	NA	NA
232	1	1	NA	681.58331
233	2	1	0.69230768	659.16278
234	2	1	NA	NA
235	2	1	NA	NA
237	2	1	0.6111111	673.04877
238	2	1	0.52941176	468.28571
246	1	1	0.47368419	683.617
247	1	1	0.7368421	740.9787
250	1	1	0.70588234	837.29633
251	2	1	0.56	508.19565
252	2	1	0.6111111	423.53192
255	2	1	0.68421054	786.15912
256	1	1	NA	NA
258	2	1	NA	NA
259	2	1	NA	NA
260	2	1	0.68421054	605.02222
260	2	1	0.68421054	605.02222
261	2	1	0.64705881	691.72412
262	2	1	NA	571.71741
263	2	1	NA	NA
265	1	1	NA	NA
1	1	2	0.76470588	783.91431
2	2	2	0.64705881	727.81635
3	2	2	0.5	664.5686
4	1	2	0.66666666	726.58698
5	2	2	0.6111111	675.83673
6	2	2	0.76470588	774.86365
7	2	2	0.63157895	642.77271
8	1	2	0.5	625.34613
9	1	2	0.66666666	692.29169
10	1	2	0.7368421	808.71429
11	2	2	0.48000002	541
12	1	2	0.52941176	645.35999
13	2	2	0.68421054	758.71741
14	1	2	0.65000001	783.15002
15	1	2	0.75	767.3913
16	1	2	0.6111111	754.84442
17	1	2	0.68421054	610.27271
18	1	2	0.58823529	765.6087
19	2	2	0.52941176	652.28571
20	1	2	0.63157895	639.57501
21	2	2	0.5	554.47919
22	2	2	0.69999999	698.86047
23	1	2	0.6111111	682.26318
24	2	2	0.42307693	423.22449
25	1	2	0.5	518.33331
26	2	2	0.56	601.72583
27	2	2	0.58823529	476.69565
28	2	2	0.66666666	645.15912
29	1	2	0.68421054	811.30768
30	1	2	0.65384614	698.78723
31	1	2	0.56	523.3125
32	2	2	0.59999999	651.77777
33	2	2	0.52941176	660.10205
34	1	2	0.68421054	726.51166
35	1	2	0.52000001	609.85107
36	2	2	0.56	634.25
37	1	2	0.63157895	750.44739
38	2	2	0.56	566.52081
39	2	2	0.52000001	487.95651
40	1	2	0.625	576
41	1	2	0.42307693	563.93335
42	2	2	0.5625	592.52942
43	2	2	0.48000002	397
44	2	2	0.59999999	478.01428
45	2	2	0.52631578	562.27454
46	2	2	0.52941176	602.55554
47	1	2	0.6111111	653.35553
48	2	2	0.48000002	441.20929
49	2	2	0.56	619.01642
50	1	2	0.75	763.82611
51	2	2	0.52000001	507.45071
52	1	2	0.68000001	746.60712
53	1	2	0.42307693	518.76471
54	1	2	0.58823529	707.34088
55	2	2	0.48000002	539.33331
56	2	2	0.6111111	758.71741
57	2	2	0.59999999	677.3913
58	2	2	0.48000002	597.27588
59	1	2	0.57692307	621.88135
60	1	2	0.66666666	786.92859
61	1	2	0.76470588	736.81396
62	1	2	0.68421054	837.29633
65	1	2	0.59999999	642.93878
66	1	2	0.57692307	558.93475
67	2	2	0.5	734.28571
68	2	2	0.76470588	761.85712
69	1	2	0.66666666	771.66669
70	2	2	0.42307693	527.18365
71	1	2	0.5	628.53064
72	1	2	0.69230768	665
73	2	2	0.55555555	544.10638
74	2	2	0.5	521.53192
75	2	2	0.47058821	688.62793
76	1	2	0.52000001	629.48279
77	1	2	0.38461536	541
78	1	2	0.52941176	534.08508
79	2	2	0.59999999	555.75555
80	1	2	0.75	771.66669
81	1	2	0.52941176	660.22223
82	1	2	0.42307693	494.75
83	1	2	0.56	607.62
84	2	2	0.56	498.46939
85	2	2	0.48000002	445.59573
86	1	2	0.63157895	608.59418
87	1	2	NA	NA
88	2	2	0.5	561.73334
89	2	2	NA	487.72342
90	2	2	0.7368421	752.47729
91	2	2	0.68421054	658.16669
92	2	2	0.56	555.59186
93	1	2	0.66666666	683.617
94	1	2	0.47368419	655.48889
95	1	2	0.56	624.51062
96	1	2	0.68000001	654.2381
97	2	2	0.48000002	457.66666
98	2	2	0.47058821	527.18365
99	2	2	0.56	629.17645
100	2	2	0.72222221	684.44446
101	2	2	0.48000002	529.45654
102	2	2	0.56	661.58698
103	1	2	0.59999999	666.77081
104	2	2	0.5	529.45654
105	1	2	0.59999999	609.41302
106	1	2	0.56	669.67999
107	1	2	0.42307693	461.75
108	1	2	0.7368421	816.95239
109	1	2	0.6875	799.92859
110	2	2	0.56	653.90002
111	1	2	0.65000001	807
112	1	2	0.52000001	721.61365
113	2	2	0.48000002	547.23999
114	1	2	0.66666666	797.80853
115	2	2	0.70588234	566.52081
116	1	2	0.5	576
117	2	2	0.5	534.08508
118	2	2	0.47058821	709.20831
119	2	2	0.6111111	508.7027
120	1	2	0.63999999	748.29785
121	2	2	0.52941176	617.19568
122	1	2	0.66666666	642.26086
123	1	2	0.75	845.73914
124	2	2	0.63157895	629.17645
125	2	2	0.42307693	541
126	2	2	0.56	636.0625
127	2	2	0.52941176	588.79999
128	2	2	NA	667.84784
129	1	2	0.56	442.5
130	1	2	0.6875	740.53192
131	1	2	0.5	658.16669
132	2	2	0.58823529	474.31372
134	1	2	0.66666666	728.48834
135	1	2	0.52631578	654.57501
136	1	2	0.64705881	808.71429
137	2	2	0.5	533.6579
138	2	2	0.59999999	672.37781
139	1	2	0.5	607.62
140	2	2	0.69230768	609.89856
141	1	2	0.68421054	705.07501
142	2	2	0.42307693	639.08698
143	2	2	0.48000002	564.82855
144	2	2	0.38461536	438.85938
145	1	2	0.68000001	654.57501
146	1	2	0.63999999	680.40002
147	1	2	0.59999999	654.43182
148	2	2	0.72222221	663.13336
149	1	2	0.63157895	744.42224
150	1	2	0.52000001	488.25491
151	2	2	0.56	689.24194
152	1	2	0.64705881	735
153	1	2	0.59999999	803.70587
154	2	2	0.66666666	730.26086
155	1	2	NA	NA
156	1	2	0.63157895	593.56097
157	2	2	0.59999999	517.78052
158	2	2	NA	NA
159	1	2	0.63999999	736.81396
160	1	2	0.5	565.17645
161	1	2	0.63157895	717.26532
162	2	2	0.52000001	528.68964
163	2	2	0.52941176	582.72882
164	1	2	0.56	672.97675
165	2	2	0.42307693	509.30768
165	2	2	0.42307693	509.30768
166	1	2	0.52000001	609.78259
167	2	2	0.6875	703.70367
168	1	2	NA	NA
169	2	2	NA	NA
170	1	2	0.5	641.383
171	1	2	0.47368419	544.33331
172	2	2	0.72	808.71429
173	2	2	0.75	546.0741
174	1	2	0.65000001	777.7619
175	2	2	NA	NA
176	2	2	0.47058821	594.70001
177	1	2	0.66666666	795.09088
178	1	2	0.47058821	560.41998
179	2	2	0.59999999	674.27271
180	2	2	0.5	473.42856
181	1	2	NA	NA
182	2	2	0.65000001	681.61108
183	2	2	0.47368419	761.11108
184	1	2	0.59999999	730.26086
185	1	2	0.57692307	752.47729
186	2	2	0.56	692.13953
187	2	2	0.48000002	486.17023
188	1	2	0.5	560.41998
189	1	2	0.56	610.27271
190	2	2	0.59999999	563.42554
191	1	2	0.59999999	609.85107
192	1	2	NA	NA
193	2	2	0.5	447.41934
194	2	2	0.6111111	698.78723
195	2	2	0.58823529	571.62
196	2	2	0.59999999	832.85364
197	1	2	NA	597.05713
198	2	2	NA	NA
199	2	2	0.5625	701.75513
200	1	2	NA	NA
201	1	2	0.7368421	785.03571
202	2	2	0.75	736.06122
203	2	2	NA	544.25531
204	1	2	0.66666666	560.72095
205	1	2	NA	463.88373
206	1	2	NA	NA
207	1	2	NA	NA
208	1	2	0.47058821	566.65002
209	2	2	0.68421054	773.71875
210	1	2	0.7368421	748.38098
210	1	2	0.7368421	748.38098
211	1	2	NA	NA
212	1	2	NA	NA
213	1	2	0.7368421	809.0769
214	2	2	0.5625	498.19446
215	2	2	NA	NA
216	2	2	NA	NA
217	1	2	0.68421054	688.33331
218	2	2	NA	NA
219	2	2	NA	NA
220	2	2	NA	NA
221	1	2	0.75	761.14636
222	1	2	0.57692307	562.27454
223	1	2	0.52631578	629.41669
224	2	2	NA	NA
225	1	2	NA	NA
226	1	2	0.70588234	830.49152
227	1	2	NA	NA
228	1	2	0.63999999	685.15625
229	1	2	NA	NA
230	1	2	NA	NA
231	2	2	NA	NA
232	1	2	NA	795.06665
233	2	2	0.56	609.5625
234	2	2	NA	NA
235	2	2	NA	NA
237	2	2	0.6111111	689.54169
238	2	2	0.5	571.62
246	1	2	0.6111111	566.65002
247	1	2	0.65000001	749.31708
250	1	2	0.72	750.44739
251	2	2	0.38461536	449.36957
252	2	2	0.63157895	627.62219
255	2	2	0.56	505.14706
256	1	2	NA	NA
258	2	2	NA	NA
259	2	2	NA	NA
260	2	2	0.6111111	761.11108
260	2	2	0.6111111	761.11108
261	2	2	0.5	630.72729
262	2	2	NA	607.68182
263	2	2	0.63157895	622.1087
265	1	2	NA	NA
