# Supplementary material for: Cognitive control training with domain-general response inhibition does not change children’s brains or behavior
Source: Nat Neurosci. 2024 Jun 4;27(7):1364–75. doi: 10.1038/s41593-024-01672-w (PMC11239524; doi:10.1038/s41593-024-01672-w)
Supplement: Supplementary file 5 — Statistical source data. [file 41593_2024_1672_MOESM5_ESM.csv]

id	timepoint	Group	Reaction time Cognitve Control	Error rate inhibition/shifting	Error rate memory	Unfair offer acceptance	Percentage delayed choice	DG coins	creativity	Reading/Math	wasi	externalising problems	internalising problems	PBI scores	cognitive flexibility scores	memory span
1	0	1	-2.427126688	-0.089314422	0.057216036	0	11.11111111	2	12	123	128	-1.458628888	-0.866156439	-0.69626033	0.52402228	7
2	0	2	-2.895048242	-0.067696972	0.020771413	0	11.11111111	3	23	128.5	126	0.998702569	0.100034647	0.2978349	-0.31709272	5
3	0	2	-3.043753729	-0.059492338	0.028874259	0	50	3	5	137	74	-1.138772393	0.583171575	0.23577769	-0.35649154	6
4	0	1	-7.986306552	0.018110899	0.01827858	1	11.11111111	2	34	111.5	105	0.562650142	-0.416726228	0.43176001	1.1524714	5
5	0	2	0.478856023	0.071781255	-0.08425268	0	55.55555556	1	22	113	121	-0.009944535	-0.575233575	-0.43376431	-1.0933236	4
6	0	2	1.828246022	0.170605339	0.001799924	0	27.77777778	2	22	113.5	148	-0.162531992	-0.000520997	-0.58765268	0.92178661	6
7	0	2	4.294720106	0.062951047	-0.032357094	1	27.77777778	3	41	98.5	93	-0.256025129	1.190043134	0.70947462	0.36943519	4
8	0	1	4.275812143	0.153326911	-0.034288465	0	0	2	19	126	130	0.144317946	-0.99841999	-0.61493778	0.054429129	4
9	0	1	1.467351823	-0.104699445	0.042242461	1	100	2	32	140.5	134	-1.105399524	0.505515943	-0.71168715	-0.42478144	6
10	0	1	3.101860308	0.138922273	-0.029341587	1	66.66666667	2	6	113	127	1.016440766	0.22709539	0.29389977	0.22703417	5
11	0	2	0.333786971	0.076481028	-0.037547619	NA	NA	NA	11	98.5	99	NA	NA	0.59589118	0.20445448	5
12	0	1	0.680486489	-0.063786703	0.035332638	1	100	3	4	112.5	122	0.303270552	-0.600826824	0.32210073	0.3623994	6
13	0	2	-1.57502206	0.045898322	0.004433758	0	55.55555556	2	26	114	127	-1.188939224	-1.142608491	-1.0140537	-0.51090282	6
14	0	1	2.038042808	0.040446192	-0.009099238	1	11.11111111	3	33	131	128	-1.410320014	-1.01698128	-0.028030243	-0.011605799	6
15	0	1	1.490529447	-0.06476844	0.026514865	0	72.22222222	3	28	128.5	117	-1.107605286	-0.082706242	-0.59790361	-0.13339992	6
16	0	1	3.71089091	0.014318562	-0.020204113	0	44.44444444	2	15	129	130	-0.740362308	-1.094095995	0.86375034	-0.33051187	5
17	0	1	-1.218798197	-0.020575121	0.02819235	0	44.44444444	2	28	123	111	-1.155707107	-0.378208859	-0.72402942	-0.058531463	6
18	0	1	-2.549663154	0.110612104	-0.049324766	0	0	0	21	133.5	126	-0.651882325	-1.044782694	-0.071291871	0.51875043	4
19	0	2	4.780692148	0.085242404	0.016484913	0	33.33333333	1	23	125	124	-0.249427531	-0.690935549	0.063949138	0.68033564	6
20	0	1	3.794974886	0.056029392	-0.02807664	1	0	1	24	121	126	0.08260794	0.556833099	0.70528799	-0.70491683	4
21	0	2	-2.310053838	-0.02952723	0.012926439	0	22.22222222	3	28	113.5	93	-1.383038074	-1.163599807	-0.41041857	0.21627696	5
22	0	2	1.668669568	-0.115341436	0.038089029	1	11.11111111	1	21	134	128	-1.590777894	-1.111281859	-0.022813741	-0.2923657	6
23	0	1	-8.85421487	-0.100509234	0.009361078	NA	NA	NA	26	125	125	-0.047018082	-0.031003759	0.37584317	0.11342663	5
24	0	2	2.251715787	-0.043589787	0.033301504	0	5.555555556	1	34	120.5	128	-0.336702109	1.359165575	-0.84236813	0.41356832	7
25	0	1	1.752241178	-0.023613833	0.018158257	0	66.66666667	0	25	96.5	74	2.292709113	1.042942685	-0.70894569	-0.66918653	6
26	0	2	-1.976395332	0.143576621	-0.033535201	1	88.88888889	2	21	112	107	-0.801577212	-0.106750879	0.21522738	0.35985482	5
27	0	2	-4.96113502	-0.113774937	0.023719347	0	77.77777778	3	21	117	126	-0.014175402	-0.006412835	0.39558858	0.19219062	6
28	0	2	2.577041187	0.024851107	-0.040405315	0	100	2	33	112.5	106	-0.744417967	-0.200951161	-0.07317508	-0.34281486	5
29	0	1	3.713507929	-0.024905773	0.023814958	0	27.77777778	3	4	132	116	-0.368503452	-0.730013165	-0.41731995	0.054621615	6
30	0	1	0.847197734	-0.012749773	0.023816603	0	16.66666667	2	20	123	120	-0.392777552	-0.252724585	-0.42555434	0.32269248	6
31	0	1	-3.673311385	-0.064027097	0.028950977	1	22.22222222	4	26	111.5	105	0.442408914	-0.687066297	-0.077723809	0.11463913	7
32	0	2	6.155408489	0.218369996	-0.024425753	0	0	0	21	98.5	108	-0.11016012	-1.02594117	-0.029181253	1.0043117	4
33	0	2	4.960322836	0.238179505	-0.049902528	1	0	3	37	109.5	138	-0.127142963	-0.532846084	0.53952718	0.36432049	4
34	0	1	1.097870752	-0.028675467	0.001344496	0	61.11111111	1	21	125.5	127	0.750376587	0.142353955	0.58527106	0.64989424	5
35	0	1	2.341721917	0.161657097	-0.030818856	1	0	0	15	108	111	0.495017721	-0.580089837	-0.035885543	0.14504749	5
36	0	2	2.89817387	0.176276127	-0.078272038	1	0	1	22	121.5	102	-0.964153112	-0.519451269	-0.72116613	0.50963116	4
37	0	1	1.789786143	0.231873631	-0.061965336	1	0	0	18	93.5	110	-0.428146245	-0.616930332	-0.98054594	0.12808843	4
38	0	2	1.467312708	0.012427132	-0.029407288	1	100	2	40	109.5	133	-0.873349149	0.227050616	-0.99070603	-0.35299098	4
39	0	2	-1.888346824	-0.067479201	-0.011815107	0	16.66666667	2	15	111.5	97	0.923135843	0.86298161	0.51061034	-0.7268554	5
40	0	1	2.619502475	0.053717459	-0.019370879	1	66.66666667	2	14	122	127	0.706426038	1.77141517	-0.055272982	-0.059046611	4
41	0	1	3.383501675	0.103618693	-0.06026575	1	100	1	15	103	139	2.50836466	2.214770694	-0.43850714	-0.15507679	4
42	0	2	1.600028703	-0.082674003	0.004595713	1	27.77777778	2	26	110	108	-1.11135694	-1.069444716	-0.064949483	-0.46070957	5
43	0	2	2.710044809	-0.049323075	-0.000280348	0	0	2	19	130	119	-0.897663305	-1.036323212	-0.079613939	-0.53725803	5
44	0	2	-2.416878072	0.158371427	-0.026974846	0	11.11111111	3	16	111	90	-0.041867043	-0.978811033	0.32601681	1.2578511	5
45	0	2	3.676249542	-0.050849975	0.000201517	1	100	1	27	109.5	141	-1.22020036	-0.765586476	-0.048378523	-0.28151238	5
46	0	2	-4.335622677	-0.03798747	-0.005227867	0	0	1	38	104	105	-0.277858606	-0.738459022	0.53315222	-0.2758123	5
47	0	1	-0.07268242	-0.00491953	0.0301898	0	77.77777778	3	34	130	135	-0.15026054	0.606433443	-0.73172206	0.036229298	6
48	0	2	3.763759021	0.108710586	-0.044235224	1	11.11111111	0	5	106	103	0.959630334	1.40513528	-0.40270922	0.94681448	5
49	0	2	4.624421911	0.208933615	-0.059665794	1	0	2	36	123	103	0.600285181	-0.809550307	0.73062432	1.2113533	4
50	0	1	2.694869734	0.047715337	-0.024769801	0	0	0	11	137	131	0.120591583	-0.225764737	0.67888451	0.16468063	5
51	0	2	-5.35981931	-0.103492573	0.000578102	0	0	2	20	130	125	-0.881635657	0.306816845	-0.074807152	-0.24723387	5
52	0	1	3.831368013	0.036921192	-0.025468914	0	66.66666667	3	14	111.5	99	0.331896297	0.130962849	0.59593433	0.062970117	5
53	0	1	0.25970218	-0.043981166	0.041073805	0	5.555555556	2	23	130	117	-0.223571721	-0.408720824	-0.43458927	0.083406381	6
54	0	1	-1.739360184	-0.096013256	0.017630116	1	44.44444444	2	22	134	148	-0.711348541	-1.090958227	-0.73195648	-0.33847225	6
55	0	2	4.041419772	0.089467406	-0.007720194	0	5.555555556	4	26	103	133	-1.098278169	0.320203592	0.31996235	0.85748929	4
56	0	2	2.942984998	-0.077192506	0.051923124	0	100	3	28	130	123	2.348727264	1.271811065	0.4662466	0.012718741	7
57	0	2	-3.084281863	-0.033544976	0.029263383	0	16.66666667	2	30	118	112	0.044859953	-1.009176128	-1.0761955	-0.25552842	6
58	0	2	1.800244685	0.047184525	-0.03724067	1	16.66666667	1	30	133.5	129	-0.015381396	-0.329669923	0.20894533	-0.31837368	5
59	0	1	4.271039405	0.17776867	-0.054114301	0	100	3	21	109	117	-1.324676613	-0.05702894	-0.027916834	-0.33960402	4
60	0	1	4.122325479	0.14452094	-0.022841449	1	0	3	24	128.5	130	0.098167448	0.761673625	-0.081925765	0.26103586	4
61	0	1	1.65354729	-0.004635095	-0.038568446	0	0	2	3	123	99	2.081188835	1.579134147	0.50633693	-0.013798505	4
62	0	1	1.398859116	-0.195880924	0.033918623	1	0	1	39	128	95	-0.352828047	1.828479356	0.3115761	-0.76251578	6
65	0	1	-8.039258236	-0.036037664	-0.025654734	0	33.33333333	2	22	110	126	1.492314965	0.899507906	0.78818744	0.78775275	5
66	0	1	-0.699508839	0.021592086	-0.003082142	1	0	3	21	118	118	NA	NA	0.24593523	0.33918172	6
67	0	2	-2.690982018	0.026000229	0.020003721	0	22.22222222	2	29	113.5	108	NA	NA	0.50083399	-0.91495138	7
68	0	2	0.898148473	0.288001221	-0.086738693	1	44.44444444	2	10	132	82	NA	NA	0.57740557	-0.003486872	4
69	0	1	1.848499341	-0.145728118	0.002921962	0	66.66666667	1	4	90	116	0.391449351	-0.001851976	0.32449809	-1.3238525	5
70	0	2	2.052174242	-0.004376187	-0.010636977	NA	NA	NA	34	130	122	-0.788466178	0.350459577	-0.44469005	-1.236575	5
71	0	1	-4.287046234	0.104217094	-0.064796754	0	50	3	24	135	109	-1.228135422	-0.610395306	0.60055232	0.41009805	5
72	0	1	4.259621362	0.019061025	-0.000773667	0	100	3	21	106	120	0.275704238	0.275930996	0.62706572	-0.011447884	5
73	0	2	-6.486587586	-0.003806304	-0.001325345	0	16.66666667	3	30	98.5	120	0.582691551	1.253075033	0.58493215	0.54084051	5
74	0	2	-0.973459154	0.121475876	-0.041084896	0	100	0	22	106.5	110	-0.182577435	-0.269736364	-0.058324344	-0.25906712	5
75	0	2	2.191181056	-0.122495952	0.052396241	NA	NA	NA	31	121	116	0.08450752	-0.709281072	-0.43130523	-0.11944523	7
76	0	1	3.740377001	-0.103284821	0.051382314	1	0	1	13	111.5	116	1.034866651	1.029638172	-0.069402225	-0.1129813	7
77	0	1	3.80848288	0.157863921	-0.060157138	1	55.55555556	3	13	109.5	112	-0.273458004	2.285186128	0.2960518	0.43821645	4
78	0	1	-2.60899838	-0.060012001	-0.014082531	0	33.33333333	0	4	104.5	122	0.194404526	0.22238731	0.59130347	-0.58669102	4
79	0	2	-5.574861698	-0.096643396	0.037860148	0	5.555555556	2	24	130	119	-0.05637936	0.482637867	-0.060590871	0.24925506	7
80	0	1	-4.060089258	0.019564649	0.027112473	0	22.22222222	3	26	112.5	121	-0.836902053	-0.990007624	0.60764098	-0.067423791	6
81	0	1	2.327273826	-0.036245939	0.011619846	1	0	4	26	125	105	-0.71020448	-0.860000671	0.70166075	-0.31314379	5
82	0	1	1.83690037	0.268779751	-0.049691413	0	5.555555556	1	20	111.5	111	0.616616856	0.449126902	0.048861504	-0.080857396	5
83	0	1	3.452253263	0.2605228	-0.06406453	1	55.55555556	3	4	134	110	-0.532534301	-0.607023946	-0.47430116	0.89458978	4
84	0	2	-1.17814835	0.06230483	-0.035247376	0	5.555555556	1	17	106.5	126	0.545443435	0.342218569	0.59005731	0.82627386	5
85	0	2	-0.110185041	-0.050971582	-0.00303184	0	27.77777778	1	17	109.5	113	-1.17671071	-0.679618351	0.31054726	0.79534459	5
86	0	1	-2.791910977	-0.00023162	-0.000685187	0	44.44444444	3	30	126.5	135	-0.527179042	0.044838878	-0.33169371	-0.53647733	6
87	0	1	-8.480974543	-0.191742709	0.059506141	0	88.88888889	3	39	122	148	-0.119560855	-0.047707852	-0.63452399	-1.1286746	7
88	0	2	-1.896136143	-0.097618663	0.03801228	0	44.44444444	2	22	134.5	135	-0.626998729	-0.580423937	-0.11678173	-0.38933253	6
89	0	2	3.345559294	-0.056200956	0.02543123	1	61.11111111	3	NA	NA	105	0.24790592	4.149327748	-0.077994488	0.23143406	6
90	0	2	-0.218417169	-0.115658786	0.026634022	1	100	2	28	119	130	0.685736794	-0.194379012	0.58227384	-0.52240574	5
91	0	2	-0.514611499	0.037076034	-0.016896623	0	11.11111111	1	34	128.5	134	3.01971092	3.182490763	-0.079258449	-0.4433766	5
92	0	2	3.31809424	-0.101286804	0.015232568	0	44.44444444	1	11	116.5	115	-1.044710407	-0.831403228	0.73797667	-0.084035069	5
93	0	1	2.764049189	-0.137134278	0.03088332	1	61.11111111	2	24	122	132	-1.461192639	-0.902947209	0.5876919	-0.19143161	5
94	0	1	2.715900825	0.006864631	0.001905974	1	100	3	16	125	116	-1.392641427	0.080788119	0.29286048	-0.37052223	5
95	0	1	1.642863671	-0.046706985	-0.01722196	0	33.33333333	2	26	127	107	NA	NA	-0.97264236	-1.0792966	4
96	0	1	1.300589991	-0.00710311	0.002643164	0	5.555555556	0	15	130	110	-0.302947901	0.03049681	-0.74325317	-0.52692115	5
97	0	2	2.500587114	0.030007272	-0.016484845	0	50	2	24	121	101	0.212656271	-0.555864156	-0.44542325	-0.47829735	4
98	0	2	0.595635227	0.080307698	-0.010524406	1	33.33333333	3	16	112.5	118	-1.011037861	-0.742966064	-0.066950753	0.040492609	6
99	0	2	-3.860132328	-0.070206362	0.014267565	0	0	2	27	120	101	1.181253894	-0.349825746	0.72370988	0.1619264	6
100	0	2	-0.380854686	0.284622134	-0.066445916	0	0	3	25	98.5	127	-1.083891242	0.077362591	-0.42880705	0.016954124	4
101	0	2	1.182322308	-0.100144161	0.048383945	1	44.44444444	0	2	109.5	143	-1.458036767	-0.876103463	-0.074951552	0.26292372	7
102	0	2	3.811594125	0.09709269	-0.030240603	1	27.77777778	0	26	98.5	135	0.311634423	0.791542481	-0.046335023	-0.1853472	4
103	0	1	2.406496273	-0.075170497	0.043914593	1	77.77777778	1	33	122	130	2.237822544	-0.248521082	-0.055071555	-0.17274617	7
104	0	2	1.077473349	0.058539891	-0.013036983	1	0	0	22	95	99	1.205118916	1.768811958	-0.30020946	0.28696913	5
105	0	1	-0.45930395	0.059655176	-0.015533061	0	33.33333333	2	24	130	112	-1.135641912	-0.108710045	-0.08587984	0.62931174	5
106	0	1	0.999387613	-0.183303788	0.034449499	0	11.11111111	0	31	114.5	124	0.218397946	0.997556349	0.13261735	-0.29970905	7
107	0	1	-7.683451948	-0.20093485	0.049749631	0	72.22222222	2	32	122	143	-0.263929689	-0.541158909	0.37917247	-1.1870584	7
108	0	1	-3.947073815	0.018335065	0.018606067	0	33.33333333	2	34	114.5	117	-0.728235163	-0.938511158	-0.42089748	-0.12299224	5
109	0	1	0.57406105	0.054500182	0.005452498	1	11.11111111	2	20	113	129	0.053260245	-0.5466	0.30547717	0.68304127	5
110	0	2	-5.635407529	-0.070374659	0.007617179	1	100	3	36	132.5	109	-0.24148519	-0.307897763	0.76533514	-0.19977622	5
111	0	1	2.414284271	-0.009334619	-0.005105447	0	33.33333333	3	33	111.5	116	-0.94611804	-0.81720997	0.31115615	-0.41773841	5
112	0	1	3.120991999	0.027734837	0.003519073	0	38.88888889	3	24	125.5	83	-0.3084314	-0.712032047	-0.064841561	0.10962112	5
113	0	2	-1.206255824	-0.16940934	0.034120733	0	27.77777778	3	37	112.5	142	-0.925872063	-0.508228509	-0.064126424	-0.83823419	6
114	0	1	-0.800629063	0.059591507	-0.015128422	0	0	3	15	113	135	-0.62683606	-0.721437699	0.90392786	0.21048918	5
115	0	2	0.960684295	0.029447409	-0.008949569	1	0	2	8	134.5	120	-0.6922291	-0.188826737	-0.41136652	0.30232298	6
116	0	1	0.447275247	0.10655747	-0.025588333	1	16.66666667	3	26	112.5	93	0.433730756	-0.291110603	0.89244735	0.60464495	4
117	0	2	-2.15681174	0.011102266	-0.062768015	1	0	1	22	128.5	119	0.75576895	-0.049325875	0.60055232	0.78775275	4
118	0	2	-0.074155565	0.173613396	-0.030735813	0	66.66666667	1	24	96	120	0.619227288	-0.519279853	0.17678562	-0.58331692	5
119	0	2	0.553168246	-0.082449902	-0.016300696	1	16.66666667	0	28	117	119	1.041562812	0.42500358	0.29415512	-0.39217487	5
120	0	1	-0.929084777	0.027503458	0.009335205	1	0	1	18	98.5	100	0.008459522	1.377021699	0.99855113	0.49120292	5
121	0	2	1.501357483	0.013616895	-0.00073416	0	0	1	22	111.5	122	0.107285316	-0.202174743	-0.43241689	0.29140109	5
122	0	1	1.157357879	0.081777291	-0.044973588	0	16.66666667	2	23	137	105	0.954517891	-0.679965019	-0.73769546	0.44917831	5
123	0	1	-3.147605334	-0.031187371	0.022916386	0	27.77777778	3	22	113	119	0.378201477	-0.694010174	0.43132955	0.26147008	5
124	0	2	-10.60900206	-0.135904391	0.039138871	0	38.88888889	6	26	93	105	0.242889971	-0.409505779	0.60055232	-0.003486872	6
125	0	2	2.576029528	-0.043482139	0.021868661	0	27.77777778	2	9	132.5	123	-1.249594032	-0.918334332	-0.090318359	-0.3101362	5
126	0	2	2.832434171	-0.112576396	0.022461416	0	22.22222222	2	29	128.5	151	-1.258865678	-0.314580705	0.50706077	-0.12284786	5
127	0	2	1.250198461	0.057414224	0.004970871	0	66.66666667	1	26	112.5	138	0.425208647	-0.162787966	0.2795296	0.11128208	6
128	0	2	1.232692555	0.023855178	-0.02871278	1	NA	1	NA	NA	NA	-0.507591596	0.038419564	0.074087717	-1.0113308	6
129	0	1	1.997233528	0.021412512	-0.019899871	0	0	3	4	112.5	127	1.088219351	-0.394927298	0.28474334	-0.027084351	5
130	0	1	2.031945609	0.129845545	-0.038755699	0	22.22222222	2	21	113	108	-1.049448638	-0.523066426	-0.055555232	-0.11218037	4
131	0	1	-3.69657396	-0.134381251	0.043959182	0	11.11111111	3	31	111.5	125	0.677446688	0.585252381	0.59802407	0.16552255	7
132	0	2	-5.83441746	-0.082738073	0.052333838	1	38.88888889	2	17	123.5	107	-0.290394785	-0.291407606	0.60522938	0.5174852	7
134	0	1	1.943504023	0.023989059	0.00806601	0	38.88888889	2	29	113	116	0.127888478	0.524342826	-0.86407864	1.0476505	5
135	0	1	1.443495135	0.164671034	-0.066429466	1	100	2	22	121	97	1.356944328	-0.792492912	-0.46494663	0.003490754	4
136	0	1	-1.677928333	-0.002499336	0.01896179	0	38.88888889	3	27	122	81	0.695879891	-0.389075795	-0.063923739	-0.037965398	6
137	0	2	1.681935901	-0.013930224	-0.025499659	1	0	2	34	98.5	113	-0.4041828	-0.453282504	0.56061959	0.029001266	5
138	0	2	-2.427291779	0.075443769	-0.02801809	0	22.22222222	2	17	121.5	94	-0.601789117	-0.380448955	0.72797573	0.99231732	4
139	0	1	-0.623552301	-0.068222133	0.025699829	1	5.555555556	2	19	114.5	112	0.407956843	0.073244357	0.13998108	0.19693238	6
140	0	2	-5.649288826	-0.103154113	-0.00594886	1	0	1	17	130	117	0.036052933	-0.686261382	0.29501757	-0.5696342	6
141	0	1	2.607100603	0.164779801	-0.008151632	0	61.11111111	2	22	123	79	-0.376004712	-0.694310902	0.8531841	1.134486	5
142	0	2	-2.439222285	0.00595532	0.008855181	0	27.77777778	3	26	125	117	-0.002350758	0.071864426	-0.077772133	0.46389732	6
143	0	2	-3.259141356	-0.007106056	0.007393847	0	22.22222222	3	31	98.5	89	0.255955529	0.099799619	0.59696555	0.057078853	5
144	0	2	2.428873991	0.035719911	0.013229461	0	88.88888889	0	24	128.5	125	-0.878574599	0.350744155	-0.43542218	0.064022243	7
145	0	1	2.720637411	-0.107590323	0.027288109	1	27.77777778	2	7	111.5	117	-0.207879655	-0.511914841	-0.067390218	-0.4026207	5
146	0	1	-2.917340793	-0.000644148	-0.016699824	1	27.77777778	3	13	127	99	-0.677207834	-1.031880977	0.85187489	-0.14644153	5
147	0	1	3.538000512	0.198865512	-0.050512656	0	22.22222222	2	20	116.5	123	0.746430266	0.660735651	-0.50190324	-0.74057066	4
148	0	2	-2.389720401	-0.082215483	0.041395119	0	77.77777778	2	17	123	120	NA	NA	-0.72415388	-0.4886122	6
149	0	1	1.441511953	-0.057452921	0.042124139	0	16.66666667	1	23	98.5	109	-0.676856389	-0.182762502	0.30129826	0.46476659	6
150	0	1	-5.960647875	-0.151118152	0.031119421	1	16.66666667	1	31	123	109	-0.960068157	-0.818718641	-0.32892811	-0.42123914	6
151	0	2	2.52828752	-0.027165575	0.029266013	0	5.555555556	2	28	118	129	NA	NA	-0.43730333	0.64894193	5
152	0	1	-1.299373283	-0.097484679	0.042377703	0	50	3	24	110	97	-0.531837821	-0.040460519	0.29723218	-0.56119049	7
153	0	1	2.534715331	0.104645095	-0.053338702	0	11.11111111	2	15	132	107	-0.604850918	-0.244150442	-0.72647041	0.15187658	5
154	0	2	3.43165427	0.036057774	0.036108899	0	11.11111111	1	34	135	133	-0.388177794	-0.024924038	-0.42911381	-0.84731609	6
155	0	1	-7.041567354	-0.094203503	0.023365052	0	100	0	28	128.5	133	1.824647918	0.500283691	0.34324902	0.49591976	6
156	0	1	-0.349140738	-0.052016784	-0.032925603	0	0	3	24	112.5	116	1.500851532	0.572712055	-0.22939122	0.17205656	5
157	0	2	1.021525754	0.025130623	-0.020096106	1	61.11111111	4	29	110	137	0.742299335	0.097634131	0.5591042	0.89799702	5
158	0	2	0.108555673	-0.058926082	0.041862569	0	38.88888889	3	28	126	111	-0.601017728	0.043031131	0.34263533	0.33510333	6
159	0	1	0.232635611	0.285460876	-0.087982564	0	0	3	26	98.5	125	2.295688922	-0.495176245	-0.82834888	0.53680605	4
160	0	1	-15.66944469	-0.088083322	0.020156358	0	0	2	21	128	90	-0.341751787	0.103181899	0.75773346	-0.26534259	6
161	0	1	-2.56752502	-0.085492477	0.014761543	1	5.555555556	2	22	111.5	88	0.008592942	1.145952275	0.58246946	0.03433311	6
162	0	2	-1.66664249	0.105059555	-0.01747466	1	0	0	15	130	70	0.965436055	0.124694123	0.30368799	0.081697255	4
163	0	2	3.852580452	0.023916712	0.021202773	0	11.11111111	2	37	118	115	-0.474352852	0.246345636	-0.090461761	0.11619926	6
164	0	1	-1.276336465	0.003188875	-0.031894298	0	100	2	19	113	103	0.280515398	-0.193151561	-0.063923739	-0.33960402	5
165	0	2	-0.974321485	0.065446783	-0.04343305	0	94.44444444	3	23	109	131	1.477984923	2.669523151	-0.82625425	0.57442242	5
165	0	2	-0.974321485	0.065446783	-0.04343305	0	94.44444444	3	23	109	131	1.477984923	2.669523151	-0.82625425	0.57442242	5
166	0	1	-1.248556546	-0.092022427	0.017419487	1	0	2	15	123	111	-0.817242327	-0.062488837	0.7442252	-0.092304304	6
167	0	2	1.507034098	0.163450055	-0.067238428	1	44.44444444	3	26	115.5	105	NA	NA	-0.079867892	-0.1823895	4
168	0	1	3.789803471	0.023252464	0.027103706	0	66.66666667	3	19	NA	124	0.116317698	-0.268652398	-0.062314138	0.14876474	6
169	0	2	-3.516823745	-0.054762769	-0.008815654	0	22.22222222	2	31	NA	127	-1.259564953	-1.150246491	0.43932983	0.72321856	5
170	0	1	3.204245515	0.068502988	0.022520193	0	11.11111111	2	6	127	131	1.317844351	-0.600927744	0.30052531	0.56981242	6
171	0	1	1.277642256	0.025646842	0.010415735	0	33.33333333	3	32	134.5	119	-0.454069684	-0.21783276	-0.3294217	0.018704951	5
172	0	2	1.912359138	-0.128075136	0.047887383	0	100	2	28	116	104	NA	NA	-0.39998904	-0.24906962	6
173	0	2	2.146554176	-0.102076203	0.030201167	0	0	0	37	117	123	-0.615576584	-0.129005476	-0.63653433	-0.92143095	6
174	0	1	2.20163256	-0.030198578	0.046970228	0	38.88888889	0	27	116.5	135	0.805168807	-0.722619203	-0.075258218	0.69563979	7
175	0	2	-0.743927444	0.013603231	-0.028121231	NA	NA	NA	25	110	NA	0.266429603	0.610579476	0.30051035	-0.51554513	5
176	0	2	-1.805394484	-0.05975643	0.015037906	0	38.88888889	2	21	118	137	0.419792992	0.208794126	0.044630945	-0.17155567	6
177	0	1	-1.798491225	0.030008004	-0.041362015	0	5.555555556	0	21	111.5	111	0.276562523	0.000741268	-0.059877381	-0.18841195	5
178	0	1	2.328993793	-0.011610793	0.016114676	0	33.33333333	2	28	114.5	122	1.997897699	1.351079658	0.79589635	0.097076155	5
179	0	2	-0.406781229	0.222896971	-0.054457554	0	38.88888889	0	29	108	99	0.558784728	0.102816508	-0.058956958	1.0154307	5
180	0	2	1.857523479	0.172836088	-0.081235889	1	0	0	15	118.5	113	-0.614323995	0.066621124	-0.57712609	-0.74711394	4
181	0	1	0.727164063	NA	NA	0	27.77777778	3	7	NA	85	0.346324177	-0.576448393	0.80502647	0.37590024	5
182	0	2	1.422846071	-0.039219	0.026570893	1	16.66666667	3	22	111.5	112	NA	NA	-0.05912523	-0.35748661	6
183	0	2	0.114775791	-0.079426745	0.017870067	1	38.88888889	3	27	106	121	0.392826012	1.149485171	0.31810361	-0.085562967	6
184	0	1	2.680615458	0.118621455	-0.045227145	1	5.555555556	2	24	109	118	1.208438832	0.773698176	-0.86686856	0.86804646	4
185	0	1	-3.735660626	-0.241335574	0.0693113	1	0	3	23	112.5	127	1.068819898	1.661038177	-0.001179381	-0.97085452	7
186	0	2	-1.372879406	0.004670687	0.016951987	0	0	3	22	125	99	-0.141763958	-1.029359048	-0.28507721	0.023710072	5
187	0	2	-1.104457402	-0.109357657	0.042488312	1	66.66666667	2	23	116	126	-0.508479716	-1.06901846	-0.027092922	0.23078066	6
188	0	1	2.473274328	0.174609476	-0.044322602	0	27.77777778	3	34	122	125	-1.038847732	-0.120321434	-0.71287435	0.67985165	4
189	0	1	2.160451146	-0.056841823	0.023464543	1	50	3	27	119	117	0.273866008	-0.270128589	-0.072187267	0.45853901	6
190	0	2	-0.443626222	-0.085682405	0.015603669	1	22.22222222	1	27	111	123	-0.237918595	-0.614603786	0.86163688	-0.59920824	6
191	0	1	-2.828467199	-0.104619374	0.025584864	0	27.77777778	3	35	132	112	-0.683253543	-0.112771719	0.84469724	0.094252996	6
192	0	1	3.391624201	0.033113937	-0.035963698	1	44.44444444	2	19	92	90	NA	NA	-0.50387979	-0.063402176	4
193	0	2	3.433804484	0.079104508	-0.0163209	0	38.88888889	3	27	121	134	-1.183716004	-0.511084667	-0.059367813	0.329597	6
194	0	2	2.071232129	0.013361034	0.031939575	1	0	3	22	115	117	2.073901927	1.312771997	-0.07448148	0.093823671	6
195	0	2	-1.881620032	-0.081106444	0.031496217	0	27.77777778	2	29	112.5	122	NA	NA	-0.064547539	-0.50152284	6
196	0	2	NA	NA	NA	0	88.88888889	3	25	106	116	0.590851731	0.635956475	-0.43561584	NA	5
197	0	1	-0.171682785	0.002190806	-0.007233649	0	16.66666667	0	29	NA	99	NA	NA	-0.81561583	-0.095888317	6
198	0	2	NA	NA	NA	0	66.66666667	1	NA	126	NA	NA	NA	0.47301948	-0.96559751	7
199	0	2	NA	NA	NA	1	61.11111111	0	NA	109.5	NA	NA	NA	0.29778135	-1.0484943	6
200	0	1	2.726636208	0.085697997	-0.015827626	NA	NA	NA	24	103.5	NA	0.736201266	2.721776247	-0.96290451	0.44279039	5
201	0	1	1.976695698	-0.02006607	0.01554296	0	22.22222222	3	16	111.5	84	2.553628434	0.26171575	-0.065989964	0.51057571	5
202	0	2	-5.911181633	-0.177491747	0.033062826	1	11.11111111	2	27	111.5	117	-1.312987615	-1.09125058	-0.43897238	-0.58331692	7
203	0	2	NA	NA	NA	0	61.11111111	1	NA	111	110	0.416736225	0.433990626	-0.31667435	NA	5
204	0	1	-1.275298094	-0.019791974	-0.006285837	1	100	3	22	123	97	NA	NA	-0.74508774	-0.50750595	6
205	0	1	NA	NA	NA	NA	NA	NA	NA	NA	NA	NA	NA	NA	NA	NA
206	0	1	NA	NA	NA	NA	NA	NA	NA	NA	NA	NA	NA	NA	NA	NA
207	0	1	NA	NA	NA	NA	NA	NA	NA	NA	NA	NA	NA	NA	NA	NA
208	0	1	-8.233479374	-0.022860022	0.001592303	1	16.66666667	3	15	134.5	90	NA	NA	1.0158801	0.064022243	5
209	0	2	-0.283977221	0.075493517	0.013990124	1	94.44444444	3	20	120	89	NA	NA	-0.43171388	-0.47258863	5
210	0	1	NA	NA	NA	1	22.22222222	0	NA	NA	NA	NA	NA	0.18621939	-0.12697195	5
211	0	1	NA	NA	NA	1	83.33333333	0	NA	108.5	NA	NA	NA	0.73809272	NA	6
212	0	1	NA	NA	NA	1	100	0	NA	NA	NA	NA	NA	0.74487579	-0.25985155	5
213	0	1	-15.87027906	-0.155651629	0.023492303	0	88.88888889	3	11	122	135	NA	NA	0.25124314	-0.99554831	6
214	0	2	1.15212609	0.027075217	0.021714717	0	94.44444444	0	21	115.5	128	NA	NA	-0.73403847	-0.23335302	6
215	0	2	NA	NA	NA	1	77.77777778	5	NA	NA	NA	NA	NA	-0.28987411	-0.19323704	6
216	0	2	NA	NA	NA	1	100	0	NA	NA	NA	NA	NA	-0.87718236	-0.46336028	7
217	0	1	2.174948791	-0.242318275	0.05477227	1	72.22222222	0	4	133	103	NA	NA	0.56218237	-0.49410754	7
218	0	2	NA	NA	NA	NA	NA	NA	NA	NA	NA	NA	NA	NA	NA	NA
219	0	2	NA	NA	NA	NA	NA	NA	NA	NA	NA	NA	NA	NA	NA	NA
220	0	2	NA	NA	NA	NA	NA	NA	NA	NA	NA	NA	NA	NA	NA	NA
221	0	1	-1.438709624	-0.038422207	0.032474036	0	55.55555556	2	4	127	125	NA	NA	-0.45077571	-0.56319594	4
222	0	1	1.100226754	0.07382435	-0.04607635	1	22.22222222	0	15	113.5	112	NA	NA	0.29641628	0.4522762	5
223	0	1	NA	NA	NA	1	94.44444444	1	NA	NA	NA	NA	NA	0.73633546	NA	NA
224	0	2	NA	NA	NA	NA	NA	NA	NA	NA	NA	NA	NA	NA	NA	NA
225	0	1	NA	NA	NA	NA	NA	NA	NA	NA	NA	NA	NA	NA	NA	NA
226	0	1	-0.166966961	-0.126616687	0.03389816	1	50	4	24	133.5	97	NA	NA	-0.41148937	-1.0246272	6
227	0	1	NA	NA	NA	NA	NA	NA	NA	NA	NA	NA	NA	NA	NA	NA
228	0	1	-3.630503599	-0.185351841	0.048535078	1	44.44444444	3	24	115	130	NA	NA	0.29915401	-0.42888555	6
229	0	1	NA	NA	NA	NA	NA	NA	NA	NA	NA	NA	NA	NA	NA	NA
230	0	1	NA	NA	NA	NA	NA	NA	NA	NA	NA	NA	NA	NA	NA	NA
231	0	2	NA	NA	NA	NA	NA	NA	NA	NA	NA	NA	NA	NA	NA	NA
232	0	1	NA	NA	NA	1	33.33333333	2	NA	NA	NA	NA	NA	-0.13045914	-0.34367222	6
233	0	2	3.682891534	0.001931357	0.02347847	1	22.22222222	3	27	98.5	125	NA	NA	-0.081225961	0.10779884	6
234	0	2	NA	NA	NA	NA	NA	NA	NA	NA	NA	NA	NA	NA	NA	NA
235	0	2	NA	NA	NA	NA	NA	NA	NA	NA	NA	NA	NA	NA	NA	NA
237	0	2	3.934798777	-0.070280499	-0.040279813	0	83.33333333	0	21	101	134	NA	NA	0.66245008	-0.9212029	6
238	0	2	-2.028205711	-0.030920087	0.036651908	1	27.77777778	0	6	103	137	NA	NA	0.96801126	0.42246631	6
246	0	1	2.109501612	-0.200019222	0.066791381	0	55.55555556	3	24	112.5	112	NA	NA	-0.43778244	-0.77637696	7
247	0	1	3.689247171	-0.10691017	0.017927868	1	100	4	11	111.5	112	NA	NA	-0.42558509	-0.19428492	6
250	0	1	1.421877547	-0.070119485	0.013950186	0	77.77777778	2	22	123	126	NA	NA	0.1346027	-1.2235199	6
251	0	2	-1.247405885	-0.104476072	0.01253285	1	50	2	34	121	128	NA	NA	-0.71436644	-0.81777871	5
252	0	2	3.236385619	-0.037485452	-0.025640554	1	5.555555556	2	NA	128.5	110	NA	NA	-0.44535449	-0.20855764	6
255	0	2	2.969443188	-0.025380315	0.035716313	1	94.44444444	0	NA	109.5	139	NA	NA	0.47888139	-0.81777871	6
256	0	1	NA	NA	NA	1	44.44444444	0	NA	NA	NA	NA	NA	-0.44245747	NA	5
258	0	2	NA	NA	NA	0	61.11111111	0	NA	116.5	NA	NA	NA	0.58012575	NA	5
259	0	2	NA	NA	NA	0	44.44444444	0	NA	NA	NA	NA	NA	0.59117407	NA	6
260	0	2	-8.954425852	-0.228069803	0.05221451	0	72.22222222	1	NA	122	119	NA	NA	0.19280857	-0.68857402	7
261	0	2	-0.620595215	0.028588933	-0.000444431	0	5.555555556	0	NA	127	141	NA	NA	-0.016090838	-0.70112836	5
262	0	2	NA	NA	NA	0	100	2	NA	NA	NA	NA	NA	-0.61698699	-0.9212029	5
263	0	2	NA	NA	NA	1	94.44444444	2	NA	114	NA	NA	NA	0.12310646	NA	6
265	0	1	NA	NA	NA	1	100	0	NA	NA	90	NA	NA	0.17294672	NA	7
1	1	1	4.681615978	0.110212195	-0.006993323	0	33.33333333	3	14	128	111	-1.568794838	-1.116066307	-0.44495177	0.12808843	7
2	1	2	-2.755453604	-0.276128179	0.025982616	0	22.22222222	2	5	114	119	0.463451998	-0.360975686	0.89959246	-1.3011233	6
3	1	2	-5.771439399	-0.203370674	0.045041686	0	66.66666667	3	20	141	138	-0.751225569	1.109601082	0.23795211	0.40183941	6
4	1	1	-7.621998591	-0.041551881	0.016892435	1	11.11111111	2	27	110.5	115	1.579294784	0.468513604	0.021285813	0.054429129	6
5	1	2	2.189577767	0.002967106	-0.095149187	1	88.88888889	2	19	106.5	130	0.127519317	-0.392542897	0.04088036	-0.2653816	4
6	1	2	-6.824652192	0.077740078	-0.046259157	0	22.22222222	2	23	127	133	0.434145326	-0.05489915	-0.84807199	0.77514076	5
7	1	2	5.281367384	0.106344229	-0.048364113	1	33.33333333	3	5	109	97	0.053451194	0.582636371	-0.3914558	-0.39697766	4
8	1	1	5.236930048	0.287098177	-0.052122584	1	0	0	11	123	123	0.286103876	-0.300823493	-0.23740724	-0.43639031	5
9	1	1	4.630361133	0.093453193	0.019217758	1	100	2	16	123.5	135	-0.697858399	2.582335829	-0.5889169	0.2606473	6
10	1	1	-2.143177039	-0.09219089	0.064001792	NA	NA	NA	12	132	123	NA	NA	0.24633943	0.99680084	6
11	1	2	3.310555187	0.154842755	-0.00299848	NA	NA	NA	5	100.5	120	NA	NA	0.069098711	-0.31314379	5
12	1	1	1.15007196	-0.005291365	0.058590814	1	94.44444444	1	33	115	113	-0.59615111	0.52875399	-0.40285641	1.1022116	7
13	1	2	-5.22914875	-0.052592341	-0.040289883	1	50	0	21	115	138	NA	NA	-0.38558805	-0.51090282	5
14	1	1	5.014329974	0.184057198	-0.000888046	1	100	3	12	111.5	130	NA	NA	-0.38957307	0.72897375	6
15	1	1	1.878163119	0.139826889	0.027851871	0	100	2	22	122	136	NA	NA	-0.80452991	0.60608149	6
16	1	1	1.463752198	0.107340808	-0.034160372	1	11.11111111	3	8	132.5	118	NA	NA	-0.4183251	-0.15271182	5
17	1	1	4.956565185	0.087566019	0.033163371	0	61.11111111	1	16	116.5	108	NA	NA	-0.028030243	-0.3202841	5
18	1	1	4.525837413	-0.207368207	0.045168395	0	27.77777778	2	26	106	132	NA	NA	-0.92240053	-0.74057066	7
19	1	2	-0.53131556	0.128661364	-0.011976378	0	22.22222222	3	12	128.5	120	NA	NA	0.73114818	1.0434459	5
20	1	1	5.28211437	0.32807189	-0.076213989	1	100	3	21	121	102	-0.442320008	-0.103897398	0.010702012	0.78882074	4
21	1	2	1.944334255	-0.050474397	0.01042999	0	27.77777778	2	21	121.5	110	NA	NA	-0.22011267	0.54819465	6
22	1	2	-6.609447613	-0.223941509	0.034114924	1	100	1	17	133.5	132	NA	NA	0.40107128	-0.066621661	6
23	1	1	-1.54285717	0.194062396	0.016158734	NA	NA	NA	11	121.5	133	NA	NA	-0.3914558	-0.17274617	6
24	1	2	2.869012794	-0.14854575	0.027018335	NA	NA	NA	19	107.5	107	NA	NA	0.87282968	0.029001266	6
25	1	1	4.260157216	0.278548864	-0.092510075	1	0	1	4	93.5	103	NA	NA	0.089094207	0.49552763	4
26	1	2	4.880937618	0.143787374	-0.061088672	NA	NA	NA	19	111.5	127	NA	NA	0.026833994	0.44697499	4
27	1	2	-2.66918144	-0.098007131	0.064186149	1	94.44444444	3	15	124.5	108	-0.762397566	-0.767112773	0.420977	1.0315214	7
28	1	2	1.760416453	-0.053590568	0.034504736	NA	NA	NA	22	106.5	139	0.270175426	0.286110146	0.061821826	0.20445448	6
29	1	1	3.005670566	0.006245305	0.01414233	0	100	2	11	135	151	-0.628799958	0.61485448	-0.72116613	0.33976087	5
30	1	1	-2.38261813	-0.005512297	0.035637343	0	44.44444444	3	20	127	119	-0.99938436	-1.094164436	-0.38619655	-0.038542241	6
31	1	1	-6.436603719	0.011685752	0.041324365	1	33.33333333	2	7	131	118	-0.856771964	-0.843023115	-0.730151	-0.080727659	5
32	1	2	4.051341563	0.171780659	-0.070965349	1	0	0	2	123	131	-0.576113681	-0.509329044	0.017320938	-0.78203231	5
33	1	2	2.252804105	0.070911981	-0.060865782	1	0	3	26	108	143	0.22073818	-0.588463358	-0.15538535	0.55334944	4
34	1	1	5.56709531	0.105012426	-0.026735511	0	0	3	14	132	119	-0.807576378	-0.828670172	0.40719703	0.37694347	5
35	1	1	0.042354663	0.194028811	-0.062810649	0	100	3	11	96	105	NA	NA	-0.22939122	0.90653563	4
36	1	2	3.586806539	0.182198807	-0.083599556	1	55.55555556	2	2	128.5	131	NA	NA	0.31996235	-0.28151238	4
37	1	1	-3.311117523	0.205587307	-0.071922417	NA	NA	NA	8	132	136	NA	NA	0.10926633	0.33313349	4
38	1	2	-5.750837297	-0.22270991	-0.023698802	1	22.22222222	3	8	127	140	-0.234799723	0.642122296	0.40085274	-1.3970726	4
39	1	2	-0.123156619	-0.205572709	0.02113551	0	27.77777778	2	26	108	131	0.428684573	-0.107443266	0.91962773	0.42924529	6
40	1	1	2.530082741	0.029797557	-0.011908439	1	50	4	7	117	101	0.986653786	3.043577287	0.42351791	0.22678071	5
41	1	1	4.141769147	0.30943711	-0.063589521	1	66.66666667	1	15	106.5	137	3.682590242	1.797545641	0.011411542	0.64989424	4
42	1	2	3.853883403	-0.230803266	0.059982999	NA	NA	NA	19	123	124	NA	NA	0.98721349	-1.3970726	7
43	1	2	1.157657796	0.125047246	-0.100029464	NA	NA	NA	12	130	130	NA	NA	0.32449809	0.57667965	6
44	1	2	-7.355770782	-0.189425588	0.052472865	NA	NA	NA	22	108	117	NA	NA	0.28529829	0.62931174	5
45	1	2	1.933508654	-0.021724665	-0.000467581	1	100	0	22	106.5	139	-0.111271516	-1.010875063	0.60764098	0.72565711	5
46	1	2	-0.302782221	0.212745851	-0.088949541	0	0	1	13	113	107	-0.238250122	-0.635598178	-0.41347599	0.16128631	4
47	1	1	1.475062768	-0.180532059	0.066801929	0	38.88888889	3	21	125.5	132	0.335428485	-0.273142598	-0.71496958	0.5285964	7
48	1	2	3.131841475	0.138619426	-0.016289081	1	0	1	20	111	111	-0.198229734	0.88067898	0.60630202	1.0642022	5
49	1	2	0.832897056	-0.006383173	-0.039374512	NA	NA	NA	12	96	108	NA	NA	-0.97264236	1.1022116	5
50	1	1	-1.020625387	-0.178212796	0.013347725	0	16.66666667	2	17	123	107	0.000358031	-0.088613826	0.45979345	-0.99998355	5
51	1	2	-13.95337517	0.212336781	-0.084212769	NA	NA	NA	12	123	111	NA	NA	-0.41254988	0.57667965	5
52	1	1	3.766266405	0.161219074	-0.037162851	1	50	2	20	131	73	0.563993775	0.250032477	-0.39183637	0.97497004	4
53	1	1	3.665088881	-0.144954102	0.025479806	1	11.11111111	2	21	109.5	139	-0.160367306	-0.045205844	0.006293196	-0.22134513	6
54	1	1	-6.337239877	-0.206966027	0.03010193	0	11.11111111	2	10	130	144	-0.879145649	-0.836662162	0.3656798	-0.097659066	6
55	1	2	1.723372483	-0.104171507	0.042340138	0	16.66666667	2	21	111.5	135	-0.927510487	-0.562776294	0.00776853	0.084220134	6
56	1	2	-2.856815481	-0.217615615	0.036638076	0	55.55555556	2	19	124	139	2.454271714	1.433238014	-0.020698555	-1.2815059	6
57	1	2	-6.294316822	-0.01672643	0.048327117	0	33.33333333	2	20	98.5	117	NA	NA	0.47987944	0.32420054	7
58	1	2	1.282136746	0.05011562	-0.043633822	0	27.77777778	3	26	128.5	143	-0.27391171	-1.035612541	-0.001179381	0.44784284	5
59	1	1	4.213953758	0.078611705	-0.025373323	0	27.77777778	3	15	121.5	133	NA	NA	-0.51169449	0.22703417	5
60	1	1	0.877305344	0.179742148	-0.057136378	NA	NA	NA	21	130	110	NA	NA	-0.072187267	0.12808843	4
61	1	1	2.312968892	0.085733785	-0.057795072	1	0	3	12	116.5	101	2.925161579	1.419799416	-0.28237534	0.012838863	5
62	1	1	4.132408873	-0.035529291	0.02101293	NA	NA	NA	20	121	122	NA	NA	-0.70894569	-0.31189919	5
65	1	1	-6.103903964	0.116214144	-0.061918591	0	22.22222222	3	12	106	128	NA	NA	-0.024052383	0.77558595	5
66	1	1	5.212921805	0.175628505	-0.012988771	1	22.22222222	1	16	133.5	129	NA	NA	0.033756044	1.3253171	5
67	1	2	-2.759042992	0.095546434	0.049162426	0	5.555555556	0	31	112.5	113	0.998249262	2.123753725	0.73706222	1.2878773	7
68	1	2	0.416860859	0.160364304	-0.07114216	0	11.11111111	2	9	108	84	NA	NA	0.009144954	-1.0711592	4
69	1	1	4.97553235	0.07950042	-0.046197239	NA	NA	NA	20	98.5	138	NA	NA	0.00062	0.81686342	4
70	1	2	-2.14366066	-0.078084314	0.042268795	NA	NA	NA	20	130	140	NA	NA	0.94540727	-0.78203231	5
71	1	1	-4.615627978	0.10244662	-0.054372037	0	100	3	3	125	126	NA	NA	0.99300951	-0.1674782	4
72	1	1	-3.449633583	0.005009302	-0.00138209	1	22.22222222	0	11	119	141	NA	NA	-0.95368701	-0.91763669	6
73	1	2	-13.19861006	-0.16449238	0.027393822	0	11.11111111	3	23	123	127	0.059957145	1.592571053	0.29501757	0.012926102	6
74	1	2	1.927484471	0.152537035	-0.053466745	0	100	0	14	113.5	121	-0.951959995	-0.727695626	0.40307456	0.99680084	5
75	1	2	5.41590628	-0.057143727	0.034997256	NA	NA	NA	27	121	108	NA	NA	-0.36931714	0.039958	6
76	1	1	3.445236629	0.179713456	-0.045022774	NA	NA	NA	16	132	142	NA	NA	-0.066201545	-0.23340622	5
77	1	1	4.793243488	0.103045501	0.007464891	NA	NA	NA	24	103.5	138	NA	NA	-0.42880705	0.49552763	4
78	1	1	0.699390207	0.20024869	-0.002666678	0	16.66666667	1	20	106	111	NA	NA	-0.91990674	-0.080727659	5
79	1	2	-16.72076553	-0.189440302	0.000257371	0	11.11111111	2	29	132.5	127	0.337888478	0.522059543	0.25124314	-0.80301034	6
80	1	1	-3.587654073	-0.011179763	0.027847368	1	11.11111111	5	30	118	122	-1.135634435	-0.684707645	0.41499481	-0.5084728	6
81	1	1	-2.542208224	-0.099314427	0.004480499	0	100	3	20	119	108	NA	NA	1.0225937	-0.38008171	5
82	1	1	0.558710403	0.23255675	-0.063247534	0	0	2	11	113	103	NA	NA	-0.58264935	-0.12412812	6
83	1	1	0.478553878	0.011978119	-0.07205133	0	0	2	32	113	77	NA	NA	-0.056257058	-0.75453854	4
84	1	2	-2.904372611	-0.106852408	0.021861218	NA	NA	NA	2	128.5	100	NA	NA	0.035588786	-0.066621661	7
85	1	2	-2.703512265	-0.120932919	-0.011901926	1	33.33333333	2	15	130	117	NA	NA	0.81444007	-0.19113988	6
86	1	1	-9.324900183	-0.107610919	-0.003534649	0	50	3	20	128.5	150	0.668213867	0.990438209	-0.38537291	-0.97204232	5
87	1	1	NA	NA	NA	NA	NA	NA	NA	113	NA	NA	NA	NA	NA	NA
88	1	2	-12.40626882	-0.046249946	0.009164918	0	0	2	14	118	136	NA	NA	-0.58520019	-0.19674253	5
89	1	2	NA	NA	NA	NA	NA	NA	NA	NA	NA	NA	NA	NA	NA	NA
90	1	2	-6.977874329	-0.111416547	0.033813803	1	100	1	15	93	129	0.611796206	1.123846474	0.87282968	-0.18365455	7
91	1	2	-1.433680553	0.015270338	-0.002212939	0	0	0	23	104	141	2.569334474	2.74360153	0.16397434	0.39276016	6
92	1	2	1.601877592	0.074559027	0.03933148	0	66.66666667	3	17	112.5	111	-1.162190498	-0.682053375	-0.71016973	0.30370516	6
93	1	1	2.655915394	-0.255160413	0.069167414	1	61.11111111	3	27	116.5	141	-1.00474709	-0.706749318	0.72569174	-0.11218037	7
94	1	1	-0.317233	0.059314088	-0.003036255	1	100	2	8	95	120	-0.397192322	-0.05474998	0.021036221	0.087879837	5
95	1	1	3.188592823	0.100636406	-0.033538672	0	22.22222222	2	24	113.5	107	0.37510889	-0.357383051	0.31974724	0.81535524	4
96	1	1	0.518430182	-0.001200081	-0.027387277	0	77.77777778	3	20	123	124	NA	NA	-0.29131445	0.2606473	5
97	1	2	-3.104295707	-0.000156836	-0.011986727	0	55.55555556	0	27	111.5	116	0.09411158	-0.278233335	0.2885915	-0.66742039	6
98	1	2	0.801547089	-0.000835023	0.006813832	1	50	3	14	121	97	-0.719324557	-1.103359576	-0.98054594	-0.82041299	6
99	1	2	-17.03644835	-0.2599805	0.014004942	1	5.555555556	3	13	132	118	1.196070925	-0.230016819	0.93840414	-0.038641423	6
100	1	2	3.289930888	0.335148255	-0.110105849	0	0	3	21	109	120	-1.239019558	-1.182404884	-0.33030874	-0.20617919	4
101	1	2	1.078721978	-0.003343369	0.017269069	0	44.44444444	2	2	109	154	-1.219775306	-0.898235712	-0.37211457	1.2331991	6
102	1	2	3.688988942	0.082852136	-0.020854266	1	5.555555556	1	19	130	147	NA	NA	-0.38921249	0.018704951	5
103	1	1	2.115121795	-0.103245874	0.064352201	1	100	2	25	119	125	1.923087404	-0.141464373	0.73102504	0.5285964	7
104	1	2	1.015595279	-0.095574429	-0.035794627	0	0	0	8	116	102	1.067208805	0.921319575	1.0500861	-0.62015831	5
105	1	1	-0.407350344	-0.008972015	0.014858069	1	72.22222222	3	18	132.5	101	-0.627394949	-0.134800999	-0.72402942	0.52402228	6
106	1	1	3.088546758	-0.148380345	0.05158106	1	0	1	26	132.5	123	-0.329476128	0.427642477	0.41108805	-0.23340622	7
107	1	1	2.47181813	0.008744595	0.024150092	0	33.33333333	3	20	93.5	141	NA	NA	0.8531841	-0.19265628	5
108	1	1	0.757334285	-0.019455597	-0.007214409	0	5.555555556	3	13	123	149	-1.094694821	-0.833461704	0.012829633	-0.73067379	5
109	1	1	1.924133907	-0.112080837	0.038459526	1	27.77777778	0	20	137	139	-0.196916705	-0.972109572	0.41917303	-0.239658	6
110	1	2	-4.74850346	0.051307172	-0.005602539	0	16.66666667	3	26	103.5	140	0.035018794	-0.503758315	0.73858976	0.34730393	6
111	1	1	3.243224632	-0.010311207	0.008025773	NA	NA	NA	11	111.5	120	NA	NA	0.24593523	-0.53725803	6
112	1	1	2.240760234	0.28658667	-0.030197678	1	5.555555556	0	16	103.5	130	-1.629154381	-1.241744164	0.27312675	-0.14644153	5
113	1	2	-2.432782545	-0.088522682	0.035611974	0	38.88888889	2	30	121	142	-0.944626978	-0.448882497	-0.37611955	0.48659584	6
114	1	1	4.507315345	0.027898949	0.009471172	0	44.44444444	2	24	116	119	-0.52412499	-0.436716463	0.73057556	-0.4043974	5
115	1	2	-1.014057427	0.052236712	0.029988345	NA	NA	NA	5	108	102	NA	NA	0.85187489	-0.1823895	6
116	1	1	5.536183333	0.2044065	-0.005567953	NA	NA	NA	11	103	131	NA	NA	0.19280857	0.054621615	5
117	1	2	4.862926645	0.117845926	-0.006775497	NA	NA	NA	12	130	93	NA	NA	-0.15538535	-0.4026207	5
118	1	2	0.468992289	0.048828162	-0.034485928	0	33.33333333	3	11	130	95	-0.010889397	-0.594146422	-0.71656126	0.56848323	4
119	1	2	-0.198067397	0.111248477	-0.030676597	1	0	1	17	107.5	124	0.179651827	-0.228805035	-0.003622813	-0.096424401	5
120	1	1	3.908404311	0.060209854	0.006199677	1	0	0	11	121	116	-0.0813353	1.08696353	-0.27698249	0.34721029	5
121	1	2	4.018255064	0.004684358	-0.000122899	0	0	1	18	118.5	141	-0.01370268	-0.041677142	0.24633943	1.1518149	5
122	1	1	3.328277098	0.073415357	-0.009436154	0	33.33333333	3	15	111	115	NA	NA	-0.22900884	0.525446	6
123	1	1	-1.018680751	-0.229548267	0.062599761	0	61.11111111	0	6	135	121	NA	NA	0.042233467	-0.26506814	7
124	1	2	-2.358484581	-0.144370474	0.008636567	0	66.66666667	2	21	109	108	NA	NA	0.58246946	-0.33051187	4
125	1	2	4.998779467	0.033723983	0.002991533	0	22.22222222	3	2	103.5	97	-0.869257088	-0.347142961	0.003386066	0.35520029	6
126	1	2	-4.287648276	0.07027068	-0.03791854	0	66.66666667	3	23	132.5	131	-1.242272689	-0.196314852	-0.95368701	-0.85143077	5
127	1	2	-3.280557686	0.069813933	-0.019308295	1	0	2	2	130	143	NA	NA	0.32546079	0.064022243	5
128	1	2	2.364825617	-0.224201919	-0.002921346	1	0	0	11	NA	109	-1.108357502	-0.948887914	-0.42982206	-0.14379087	4
129	1	1	4.766099614	0.212561523	-0.057070008	1	66.66666667	3	24	108	115	NA	NA	-0.046335023	0.94681448	6
130	1	1	3.23597762	0.116828243	-0.040869042	0	27.77777778	3	10	121.5	108	-0.69225318	-0.345536032	-0.73851943	-0.067423791	5
131	1	1	-8.58741798	-0.165332386	0.060564319	1	5.555555556	3	20	130	141	NA	NA	0.022763295	-0.49410754	6
132	1	2	-9.121563068	-0.248602335	0.026041465	1	61.11111111	2	28	112.5	111	-0.858643617	0.113766729	0.069098711	-0.41775325	6
134	1	1	-4.395688596	0.029854422	0.003999697	1	38.88888889	4	21	119	140	NA	NA	-0.92907101	-0.65212369	7
135	1	1	0.256724123	0.094647261	0.018364743	1	33.33333333	0	8	100.5	101	NA	NA	0.013958078	1.0043117	6
136	1	1	4.048873541	0.106514129	-0.036523748	NA	NA	NA	24	134.5	120	NA	NA	0.91962773	-0.74711394	6
137	1	2	-3.624492917	0.146898108	-0.045154854	1	0	0	21	123	97	-0.736441459	-0.911847654	-0.58917689	-0.30093783	5
138	1	2	-1.008534374	-0.018718706	-0.001561319	0	55.55555556	3	2	103.5	107	-0.502785391	-0.546423576	-0.39087525	1.0881059	5
139	1	1	-0.09761413	0.187796767	-0.042432845	NA	NA	NA	10	121.5	132	NA	NA	-0.93859196	1.1022116	6
140	1	2	-9.228041214	0.002911667	-0.030784712	NA	NA	NA	16	123	130	NA	NA	0.84469724	-0.22134513	5
141	1	1	6.118910857	0.081352447	-0.002945705	0	61.11111111	3	21	106	111	-0.391633424	-0.620443943	-0.38356438	-1.236575	6
142	1	2	-3.831864943	0.00961672	0.018712957	0	50	3	18	95	120	-0.400438763	0.151669107	-0.92240053	0.25537422	7
143	1	2	3.23881825	-0.242828636	0.04939167	NA	NA	NA	22	130	113	NA	NA	0.73057556	0.36432049	5
144	1	2	0.394502349	-0.03569826	-0.016060306	NA	NA	NA	30	128.5	105	NA	NA	-0.21473242	-0.67218453	6
145	1	1	-1.016201641	-0.167192112	0.044337693	NA	NA	NA	10	106	135	NA	NA	-0.37611955	-0.20705526	6
146	1	1	-2.050023402	-0.229439984	0.012560586	NA	NA	NA	4	128.5	108	NA	NA	0.58227384	-0.58810848	5
147	1	1	5.820755533	0.223170203	-0.026825746	1	38.88888889	3	26	121	107	1.000302164	1.550516336	0.51989621	0.86628938	5
148	1	2	-1.24806711	0.095916149	-0.035942172	1	50	4	23	109.5	120	-0.613436482	-0.5761666	0.39192516	-0.22218168	5
149	1	1	4.359039396	-0.09425801	0.038893057	1	38.88888889	2	26	125	118	-0.843098486	-0.423676096	0.015914842	0.052127644	7
150	1	1	-3.555742065	-0.103454179	0.005092305	1	11.11111111	0	12	96.5	136	-1.050305396	-0.985412291	1.089919	0.12451392	6
151	1	2	0.887421382	0.057699445	0.012790611	NA	NA	NA	9	128.5	110	NA	NA	0.44810763	0.92178661	6
152	1	1	4.172181985	-0.07861205	0.05733924	0	83.33333333	0	20	109.5	130	0.209824949	1.343590789	0.4125776	-0.91763669	7
153	1	1	4.653861099	0.209808604	-0.002493379	NA	NA	NA	21	112.5	115	NA	NA	0.40719703	0.64989424	7
154	1	2	3.944076524	0.180225794	-0.03550297	0	27.77777778	2	27	121.5	141	-0.004659137	1.023506126	0.41255942	0.37160543	6
155	1	1	NA	NA	NA	NA	NA	NA	NA	115	NA	NA	NA	NA	NA	NA
156	1	1	2.816529898	-0.078529907	-0.007998476	0	66.66666667	4	24	108	122	1.62498515	-0.209877857	-0.95983237	-0.60420799	5
157	1	2	-2.997934251	-0.208305204	0.005350019	1	33.33333333	4	9	111.5	138	0.261142742	-0.135935518	0.40155545	-0.66742039	6
158	1	2	NA	NA	NA	NA	NA	NA	NA	122	NA	NA	NA	NA	NA	NA
159	1	1	-3.673965968	-0.116310006	0.021003766	NA	NA	NA	6	106	150	NA	NA	0.44974688	1.0528859	6
160	1	1	-3.584182399	-0.137872063	-0.023991314	1	5.555555556	3	13	103	107	0.841342642	0.320286151	0.022193793	-1.2823398	6
161	1	1	2.623166187	-0.035635386	0.018446634	1	100	3	7	131	108	1.079629012	1.19088706	0.45979345	-0.52303064	6
162	1	2	4.196448662	-0.313555137	0.071018343	NA	NA	NA	23	121	97	NA	NA	-0.001179381	0.44784284	6
163	1	2	3.818023146	0.040636385	0.00808551	NA	NA	NA	23	98.5	131	NA	NA	0.73102504	0.56848323	5
164	1	1	3.570996996	-0.030924457	0.001460802	1	16.66666667	1	24	125	102	0.825568525	0.392611451	-0.000879	-0.27894884	5
165	1	2	-2.67946802	-0.025256332	0.001415389	1	100	3	22	123	131	0.705189929	1.144349766	-0.37780917	-0.46532327	5
165	1	2	-2.67946802	-0.025256332	0.001415389	1	100	3	22	123	141	0.705189929	1.144349766	-0.37780917	-0.46532327	5
166	1	1	-0.485567678	-0.15220044	0.046519042	1	100	2	16	133	111	-0.072142324	-0.299976107	0.009628696	-0.88054276	6
167	1	2	6.378217079	-0.007242442	0.023771321	NA	NA	NA	2	127	119	NA	NA	0.050275877	-0.15507679	5
168	1	1	NA	NA	NA	NA	NA	NA	NA	NA	NA	NA	NA	NA	NA	NA
169	1	2	NA	NA	NA	NA	NA	NA	NA	126	NA	NA	NA	NA	NA	NA
170	1	1	4.491305235	0.077476732	-0.001231901	0	33.33333333	0	18	103	149	-0.077181804	-0.507910903	-0.36429727	-0.15271182	6
171	1	1	3.610650503	0.047961392	0.016708454	0	0	3	20	125	103	NA	NA	0.021036221	0.35964051	5
172	1	2	3.984856398	-0.096819511	0.010671402	0	66.66666667	0	9	121	141	-0.051446006	-0.937070506	0.012295486	-0.81777871	6
173	1	2	NA	NA	NA	NA	NA	NA	NA	NA	NA	NA	NA	0.41160566	-0.19894433	NA
174	1	1	4.927356094	-0.018825319	0.052311329	1	66.66666667	0	20	120	113	0.121357225	-0.677792826	-0.38349435	0.17205656	7
175	1	2	NA	NA	NA	NA	NA	NA	NA	107	NA	NA	NA	NA	NA	NA
176	1	2	-3.918536413	-0.073542465	-0.036902166	0	50	2	26	118.5	131	0.178716647	0.31375361	-0.71496958	-1.0780438	7
177	1	1	4.392830836	0.029156219	-0.040060978	1	16.66666667	0	8	109.5	111	NA	NA	0.4125776	-0.14672166	4
178	1	1	-4.074536206	0.007157952	-0.039936433	0	22.22222222	3	6	118	116	0.838378017	-0.112983343	0.013328666	-0.22218168	5
179	1	2	-4.108510461	0.029373425	-0.040820665	1	0	0	11	96	110	NA	NA	-0.020062545	0.3623994	5
180	1	2	1.136728341	0.2046253	-0.019083479	0	100	0	22	130	131	-0.450345483	-0.861717726	-0.52104765	0.28696913	5
181	1	1	NA	NA	NA	NA	NA	NA	NA	116	NA	NA	NA	NA	NA	NA
182	1	2	2.310644173	0.004235306	0.031280711	1	50	4	27	124	141	0.242200459	-0.740575179	0.39948317	-0.32719931	7
183	1	2	-9.7025542	-0.088562128	0.003325565	0	61.11111111	1	26	117.5	154	-0.362206585	0.943157408	0.42469186	-0.73999429	6
184	1	1	4.698272462	-0.070347844	0.03813518	1	100	3	24	109.5	105	0.88649116	-0.286867698	0.016438346	0.50889325	6
185	1	1	1.717384318	-0.088695863	0.021995924	1	38.88888889	2	7	113.5	108	0.273976083	0.838897659	-0.45483685	-0.50152284	6
186	1	2	4.905218181	0.117831597	0.029071192	0	0	0	19	118.5	131	-0.46165326	-1.064167922	-0.86989993	-0.41806746	6
187	1	2	-9.724227463	-0.242656008	0.059848812	1	100	0	18	118	97	-1.254544504	-1.184766219	0.21789876	-1.162601	7
188	1	1	2.629052772	-0.096749128	0.023066351	0	94.44444444	3	20	131	139	NA	NA	-0.38298848	-1.1666828	6
189	1	1	0.958646514	-0.083422729	0.041076174	0	100	3	11	116	132	0.542398716	0.646985602	0.028098347	-1.0349877	7
190	1	2	-9.342138726	-0.061943647	0.053678044	1	22.22222222	0	21	111	133	NA	NA	-0.36931714	1.0528859	7
191	1	1	3.675063822	-0.082064815	0.040214741	0	27.77777778	2	18	119	131	-0.49561456	-0.088931164	0.50201648	0.16337851	7
192	1	1	NA	NA	NA	NA	NA	NA	NA	NA	NA	NA	NA	NA	NA	NA
193	1	2	-1.201001651	-0.162669992	-0.014692239	NA	NA	NA	14	105.5	131	NA	NA	0.84469724	0.36432049	7
194	1	2	-8.661748493	-0.108763696	-0.001250768	NA	NA	NA	14	109.5	131	NA	NA	0.050275877	0.20445448	5
195	1	2	-0.372657028	-0.205392056	0.028820184	NA	NA	NA	23	132	120	NA	NA	-0.063923739	-0.58810848	7
196	1	2	NA	NA	NA	0	83.33333333	6	NA	125.5	NA	0.351068662	0.960938021	-0.42315689	-0.48003912	NA
197	1	1	NA	NA	NA	1	61.11111111	2	NA	NA	NA	1.181966255	1.045033539	0.40629077	-0.33109796	NA
198	1	2	NA	NA	NA	0	100	2	NA	130	NA	NA	NA	0.029878777	-0.62783813	NA
199	1	2	NA	NA	NA	0	22.22222222	0	NA	118.5	NA	NA	NA	0.017914424	-0.32797232	NA
200	1	1	NA	NA	NA	NA	NA	NA	NA	99	NA	NA	NA	NA	NA	NA
201	1	1	3.754003074	0.182680947	-0.025638778	0	38.88888889	3	6	125.5	142	3.077124785	1.485768616	0.4233323	0.82627386	6
202	1	2	4.500696284	-0.180724031	0.0588384	NA	NA	NA	14	135	139	NA	NA	0.42351791	0.064022243	6
203	1	2	NA	NA	NA	1	100	2	20	109	NA	-0.331902957	-0.5595669	0.007982524	-0.99331003	5
204	1	1	0.457657707	-0.107956026	0.064501497	1	100	3	21	116.5	107	-0.65688124	-0.990277837	0.008191662	-0.74057066	6
205	1	1	NA	NA	NA	1	NA	2	NA	NA	NA	NA	NA	0.40895826	0.031934023	NA
206	1	1	NA	NA	NA	NA	NA	NA	NA	NA	NA	NA	NA	NA	NA	NA
207	1	1	NA	NA	NA	NA	NA	NA	NA	NA	NA	NA	NA	NA	NA	NA
208	1	1	2.46815572	0.215276102	-0.05526885	1	66.66666667	0	11	141	132	-0.334847736	-1.044880876	0.033517953	0.47426775	5
209	1	2	-0.63825341	-0.13331627	0.015466702	1	50	3	26	103.5	131	1.034278055	2.387975672	0.27907661	-0.73310995	5
210	1	1	NA	NA	NA	1	NA	1	NA	116	NA	NA	NA	-0.92581767	-0.020363122	NA
211	1	1	NA	NA	NA	NA	NA	NA	NA	119	NA	NA	NA	NA	NA	NA
212	1	1	NA	NA	NA	NA	NA	NA	NA	NA	NA	NA	NA	NA	NA	NA
213	1	1	4.14568661	-0.131650048	0.059496695	1	88.88888889	2	25	124	113	-0.497351455	-0.571818463	-0.38072488	-0.58331692	7
214	1	2	-10.1461482	-0.14856945	0.065788815	0	0	0	14	93	127	0.954771403	0.15659169	-0.22540338	0.6405108	6
215	1	2	NA	NA	NA	NA	NA	NA	NA	NA	NA	NA	NA	NA	NA	NA
216	1	2	NA	NA	NA	NA	NA	NA	NA	NA	NA	NA	NA	NA	NA	NA
217	1	1	2.534895171	0.013143163	0.035012455	0	61.11111111	3	11	134	123	0.590063576	0.758074973	0.41961744	-0.59255266	5
218	1	2	NA	NA	NA	NA	NA	NA	NA	NA	NA	NA	NA	NA	NA	NA
219	1	2	NA	NA	NA	NA	NA	NA	NA	NA	NA	NA	NA	NA	NA	NA
220	1	2	NA	NA	NA	NA	NA	NA	NA	NA	NA	NA	NA	NA	NA	NA
221	1	1	4.600273605	0.102616682	0.019057276	1	88.88888889	2	21	125.5	141	0.238418252	0.73374201	-0.19833584	-0.11041279	7
222	1	1	2.909106905	-0.073473507	-0.015652047	NA	NA	NA	20	104	132	NA	NA	0.009144954	-0.052606761	6
223	1	1	NA	NA	NA	1	77.77777778	1	NA	124	NA	1.208004836	0.069242436	0.41105437	0.48918268	NA
224	1	2	NA	NA	NA	NA	NA	NA	NA	NA	NA	NA	NA	NA	NA	NA
225	1	1	NA	NA	NA	NA	NA	NA	NA	NA	NA	NA	NA	NA	NA	NA
226	1	1	-2.38723875	-0.074695205	0.016890691	1	22.22222222	3	6	132	126	-1.131657389	-1.16607516	0.42359942	0.039958	7
227	1	1	NA	NA	NA	NA	NA	NA	NA	NA	NA	NA	NA	NA	NA	NA
228	1	1	-5.147824855	-0.010391504	-0.015062136	1	33.33333333	3	20	120	93	-1.394755132	-0.236360021	0.44071904	-0.12903211	5
229	1	1	NA	NA	NA	NA	NA	NA	NA	NA	NA	NA	NA	NA	NA	NA
230	1	1	NA	NA	NA	NA	NA	NA	NA	NA	NA	NA	NA	NA	NA	NA
231	1	2	NA	NA	NA	NA	NA	NA	NA	NA	NA	NA	NA	NA	NA	NA
232	1	1	NA	NA	NA	1	100	3	NA	NA	NA	0.384922226	1.076323219	-0.43130958	0.33975038	NA
233	1	2	3.884168726	0.029848183	0.048179117	0	44.44444444	2	18	121.5	131	0.262817719	-0.317022935	-0.40867114	0.38984302	7
234	1	2	NA	NA	NA	NA	NA	NA	NA	NA	NA	NA	NA	NA	NA	NA
235	1	2	NA	NA	NA	NA	NA	NA	NA	NA	NA	NA	NA	NA	NA	NA
237	1	2	1.792390475	-0.273009091	0.050348296	0	77.77777778	3	23	103.5	131	-0.312115694	-0.989631271	0.4226754	-0.3202841	7
238	1	2	-4.001076454	-0.022383689	0.036648431	0	72.22222222	0	18	102.5	131	-0.59542238	-1.084514127	0.026567467	0.32731017	5
246	1	1	-5.737463348	0.042011763	-0.024425807	NA	NA	NA	12	115	118	0.985607992	1.716570639	0.44071904	0.23219173	5
247	1	1	0.823438037	0.055564622	0.020385139	0	100	3	16	128.5	113	1.255216707	0.028175612	0.016438346	-0.82041299	7
250	1	1	5.124106598	0.020868996	-0.04023356	1	61.11111111	2	24	125	117	-1.245468921	-0.549581536	0.009144954	-0.37664786	6
251	1	2	1.316450929	-0.084630057	-0.012003562	1	100	1	NA	127	143	0.065849583	1.751440251	0.016735272	-0.068121672	6
252	1	2	-3.816278379	-0.262009328	0.047343101	0	66.66666667	1	NA	96	99	-1.40064469	-1.206987972	0.2705189	-0.19265628	6
255	1	2	-1.210567071	0.226612056	-0.035284359	NA	NA	NA	NA	123	141	-0.876910886	-0.764746803	0.66245008	1.0154307	5
256	1	1	NA	NA	NA	NA	NA	NA	NA	NA	NA	NA	NA	NA	NA	NA
258	1	2	NA	NA	NA	NA	NA	NA	NA	127.5	NA	NA	NA	NA	NA	NA
259	1	2	NA	NA	NA	NA	NA	NA	NA	NA	NA	NA	NA	NA	NA	NA
260	1	2	-2.041710195	-0.148399092	0.016733877	1	61.11111111	2	NA	111.5	131	-0.603110506	-1.085683487	-0.8793987	-0.70854616	5
260	1	2	-2.041710195	-0.148399092	0.016733877	1	61.11111111	2	NA	111.5	97	-0.603110506	-1.085683487	-0.8793987	-0.70854616	5
261	1	2	4.818216404	0.177473326	0.010928727	0	100	0	NA	126	97	-0.154943005	-1.017517471	-0.25503451	-0.1674782	5
262	1	2	NA	NA	NA	1	100	4	NA	98	NA	0.816356468	-0.740373124	-0.39209723	0.42147511	NA
263	1	2	NA	NA	NA	NA	NA	NA	NA	115.5	NA	NA	NA	NA	NA	NA
265	1	1	NA	NA	NA	NA	NA	NA	NA	NA	NA	NA	NA	NA	NA	NA
1	2	1	NA	NA	NA	0	50	0	NA	NA	NA	NA	NA	0.41962975	0.51108128	7
2	2	2	NA	NA	NA	1	100	3	NA	NA	NA	0.751690221	-0.840465024	0.073829189	0.61441028	7
3	2	2	NA	NA	NA	1	100	3	NA	NA	NA	-0.899984573	2.306069955	0.48281872	-0.11626664	7
4	2	1	NA	NA	NA	0	100	2	NA	NA	NA	0.436317032	-0.037973775	0.046680517	-0.31116191	6
5	2	2	NA	NA	NA	1	94.44444444	3	NA	NA	NA	0.080704744	-0.654950485	0.035599425	0.059367787	7
6	2	2	NA	NA	NA	0	33.33333333	3	NA	NA	NA	-0.118735641	-0.909150019	0.037554808	0.35964051	7
7	2	2	NA	NA	NA	1	44.44444444	3	NA	NA	NA	0.145077848	0.10032268	-0.77335727	-0.40495655	5
8	2	1	NA	NA	NA	0	88.88888889	3	NA	NA	NA	0.101643741	-0.120135341	-0.42092362	-0.66671276	6
9	2	1	NA	NA	NA	1	100	2	NA	NA	NA	-0.855705427	2.675609457	-1.0604396	-0.67380941	6
10	2	1	NA	NA	NA	NA	NA	NA	NA	NA	NA	NA	NA	0.92985928	0.30232298	6
11	2	2	NA	NA	NA	NA	NA	NA	NA	NA	NA	NA	NA	-0.28507721	-0.82041299	6
12	2	1	NA	NA	NA	1	100	3	NA	NA	NA	-0.578815958	0.199349073	-0.35200346	-0.91454816	7
13	2	2	NA	NA	NA	0	100	2	NA	NA	NA	-0.710826116	-1.012859688	0.073663987	0.23219173	6
14	2	1	NA	NA	NA	0	94.44444444	1	NA	NA	NA	-0.080879064	-0.635147719	0.028098347	-0.45113903	6
15	2	1	NA	NA	NA	0	61.11111111	3	NA	NA	NA	0.284506099	-0.617558667	0.04826232	-0.80444503	6
16	2	1	NA	NA	NA	0	72.22222222	0	NA	NA	NA	NA	NA	-0.73851383	1.0881059	7
17	2	1	NA	NA	NA	1	100	5	NA	NA	NA	-1.450663672	-1.128642215	0.50278354	0.027659029	8
18	2	1	NA	NA	NA	0	27.77777778	0	NA	NA	NA	-1.275770488	-1.058023151	0.016438346	-0.47258863	7
19	2	2	NA	NA	NA	0	33.33333333	2	NA	NA	NA	-0.74792321	-1.072903342	0.94540727	-0.56449103	8
20	2	1	NA	NA	NA	0	61.11111111	3	NA	NA	NA	-0.726718154	0.63211433	-0.65370637	-0.32719931	5
21	2	2	NA	NA	NA	0	27.77777778	1	NA	NA	NA	-1.448355698	-1.083599023	0.05374229	-0.68092382	6
22	2	2	NA	NA	NA	1	100	3	NA	NA	NA	-1.540231903	-1.090886317	0.00039	0.80288893	6
23	2	1	NA	NA	NA	NA	NA	NA	NA	NA	NA	NA	NA	0.056294374	-0.19428492	6
24	2	2	NA	NA	NA	NA	NA	NA	NA	NA	NA	NA	NA	0.035588786	0.011238392	7
25	2	1	NA	NA	NA	1	22.22222222	0	NA	NA	NA	2.101759846	0.572795862	-0.42701951	-0.056187816	5
26	2	2	NA	NA	NA	NA	NA	NA	NA	NA	NA	NA	NA	0.58493215	-0.52692115	7
27	2	2	NA	NA	NA	1	100	3	NA	NA	NA	-0.255775534	-0.875159404	-0.23257504	0.64745748	7
28	2	2	NA	NA	NA	1	27.77777778	3	NA	NA	NA	0.578768997	0.189629817	0.020992944	0.00245899	6
29	2	1	NA	NA	NA	1	72.22222222	1	NA	NA	NA	-0.654454963	-0.679438517	0.056294374	-0.68857402	7
30	2	1	NA	NA	NA	0	77.77777778	1	NA	NA	NA	-0.840288325	-0.933761992	-0.005664196	-1.1037238	7
31	2	1	NA	NA	NA	0	77.77777778	1	NA	NA	NA	-0.62386035	-0.281479981	-0.40747446	0.13467045	7
32	2	2	NA	NA	NA	1	100	3	NA	NA	NA	0.518897098	-0.972423663	0.47589654	-0.36569074	6
33	2	2	NA	NA	NA	0	61.11111111	0	NA	NA	NA	-0.50611602	-0.758596265	0.026075931	0.33313349	6
34	2	1	NA	NA	NA	1	100	3	NA	NA	NA	0.11947447	-0.024469885	0.04088036	-0.42313966	6
35	2	1	NA	NA	NA	NA	NA	NA	NA	NA	NA	NA	NA	0.047727928	0.011238392	6
36	2	2	NA	NA	NA	NA	NA	NA	NA	NA	NA	NA	NA	0.47589654	0.54084051	7
37	2	1	NA	NA	NA	NA	NA	NA	NA	NA	NA	NA	NA	0.70528799	-0.70491683	7
38	2	2	NA	NA	NA	1	33.33333333	2	NA	NA	NA	-0.9978339	-0.991118078	0.47940961	-0.19427872	7
39	2	2	NA	NA	NA	0	72.22222222	0	NA	NA	NA	0.021831939	-0.489378591	1.1630193	0.70161945	5
40	2	1	NA	NA	NA	1	38.88888889	6	NA	NA	NA	0.806409913	2.358346849	0.028809289	0.25922346	6
41	2	1	NA	NA	NA	0	72.22222222	3	NA	NA	NA	4.126226387	1.873547876	0.47261581	-0.2215589	7
42	2	2	NA	NA	NA	NA	NA	NA	NA	NA	NA	NA	NA	0.84469724	0.6405108	6
43	2	2	NA	NA	NA	NA	NA	NA	NA	NA	NA	NA	NA	-0.23257504	-0.91454816	5
44	2	2	NA	NA	NA	NA	NA	NA	NA	NA	NA	NA	NA	-0.36931714	-0.58331692	5
45	2	2	NA	NA	NA	1	83.33333333	2	NA	NA	NA	-0.544519108	-0.319692962	-0.066201545	0.19219062	7
46	2	2	NA	NA	NA	0	50	1	NA	NA	NA	0.54463324	-0.868420987	-0.41506898	-0.96069282	6
47	2	1	NA	NA	NA	0	50	3	NA	NA	NA	0.525322819	-0.153253435	0.46641904	-0.4429405	7
48	2	2	NA	NA	NA	0	94.44444444	3	NA	NA	NA	0.037772077	0.631617923	0.02373684	0.38732547	6
49	2	2	NA	NA	NA	NA	NA	NA	NA	NA	NA	NA	NA	0.50278354	0.64745748	7
50	2	1	NA	NA	NA	0	0	2	NA	NA	NA	-0.043963506	-0.312963778	-0.6021564	0.44697499	5
51	2	2	NA	NA	NA	NA	NA	NA	NA	NA	NA	NA	NA	0.8531841	-0.91763669	7
52	2	1	NA	NA	NA	NA	NA	NA	NA	NA	NA	0.23465289	-0.202983513	0.41961744	-0.4429405	7
53	2	1	NA	NA	NA	1	100	2	NA	NA	NA	0.179750414	0.113048436	0.035588786	0.39432961	7
54	2	1	NA	NA	NA	0	27.77777778	2	NA	NA	NA	-0.829702259	-0.727160729	0.48395842	0.40569681	6
55	2	2	NA	NA	NA	0	16.66666667	3	NA	NA	NA	-1.070995203	-0.633158996	-0.38904375	0.59867942	6
56	2	2	NA	NA	NA	NA	NA	NA	NA	NA	NA	NA	NA	0.19280857	0.89458978	7
57	2	2	NA	NA	NA	0	44.44444444	1	NA	NA	NA	-0.376220257	-0.998561055	-0.4165059	-0.67993855	6
58	2	2	NA	NA	NA	1	100	2	NA	NA	NA	-0.395282962	-0.749805381	0.77166086	-0.70491683	6
59	2	1	NA	NA	NA	NA	NA	NA	NA	NA	NA	NA	NA	0.47890732	0.51875043	6
60	2	1	NA	NA	NA	NA	NA	NA	NA	NA	NA	NA	NA	0.27312675	0.52402228	7
61	2	1	NA	NA	NA	1	11.11111111	2	NA	NA	NA	2.605971255	2.038400359	0.28529829	-0.72180831	7
62	2	1	NA	NA	NA	NA	NA	NA	NA	NA	NA	NA	NA	0.04088036	0.054429129	8
65	2	1	NA	NA	NA	0	100	3	NA	NA	NA	1.300166082	1.03755814	0.81077147	-0.34575951	7
66	2	1	NA	NA	NA	1	33.33333333	1	NA	NA	NA	0.013902766	-0.00355216	0.64012003	-0.70438427	6
67	2	2	NA	NA	NA	0	5.555555556	2	NA	NA	NA	1.766303916	3.914370531	-0.37671977	-0.19398913	7
68	2	2	NA	NA	NA	0	27.77777778	3	NA	NA	NA	-0.003617758	-0.514817137	0.31658274	-0.78203231	6
69	2	1	NA	NA	NA	NA	NA	NA	NA	NA	NA	0.152137508	-0.479043217	-0.86989993	0.3623994	6
70	2	2	NA	NA	NA	NA	NA	NA	NA	NA	NA	NA	NA	-0.003622813	0.51108128	6
71	2	1	NA	NA	NA	1	55.55555556	3	NA	NA	NA	-1.017060988	-1.094250393	0.028900752	-0.19398913	5
72	2	1	NA	NA	NA	0	72.22222222	4	NA	NA	NA	0.771289219	0.182610556	-0.01116419	0.78775275	5
73	2	2	NA	NA	NA	1	72.22222222	2	NA	NA	NA	0.343396633	0.93004163	-0.41827208	0.11657524	7
74	2	2	NA	NA	NA	0	66.66666667	0	NA	NA	NA	-0.858000542	-0.741646362	0.044630945	0.79920566	6
75	2	2	NA	NA	NA	NA	NA	NA	NA	NA	NA	NA	NA	-0.079867892	0.5285964	7
76	2	1	NA	NA	NA	NA	NA	NA	NA	NA	NA	NA	NA	0.028900752	-0.1129813	7
77	2	1	NA	NA	NA	NA	NA	NA	NA	NA	NA	NA	NA	-0.28935534	-0.080727659	7
78	2	1	NA	NA	NA	1	38.88888889	2	NA	NA	NA	0.37187815	0.364052496	0.48718163	-0.14966482	7
79	2	2	NA	NA	NA	0	22.22222222	2	NA	NA	NA	-0.044110421	1.174477886	0.061821826	1.2372696	7
80	2	1	NA	NA	NA	1	55.55555556	1	NA	NA	NA	0.525870804	-0.202174424	-0.40895858	-0.77925903	8
81	2	1	NA	NA	NA	0	27.77777778	3	NA	NA	NA	-0.076047728	-0.962511325	-0.76278609	-0.43961516	6
82	2	1	NA	NA	NA	1	NA	0	NA	NA	NA	NA	NA	-0.44771871	0.52402228	6
83	2	1	NA	NA	NA	0	88.88888889	3	NA	NA	NA	0.095052443	0.886428857	0.84332657	-0.43639031	6
84	2	2	NA	NA	NA	0	55.55555556	2	NA	NA	NA	0.474216279	-0.161411346	0.080126882	-0.052606761	5
85	2	2	NA	NA	NA	NA	NA	NA	NA	NA	NA	-0.339934955	-0.393186338	-0.93859196	0.12808843	7
86	2	1	NA	NA	NA	NA	NA	NA	NA	NA	NA	NA	NA	-0.91265476	-0.91454816	5
87	2	1	NA	NA	NA	NA	NA	NA	NA	NA	NA	NA	NA	NA	NA	NA
88	2	2	NA	NA	NA	1	44.44444444	2	NA	NA	NA	-0.705473132	-0.28759913	0.030262569	-0.44257674	7
89	2	2	NA	NA	NA	0	NA	3	NA	NA	NA	0.625562258	4.548300339	NA	NA	NA
90	2	2	NA	NA	NA	1	100	3	NA	NA	NA	-0.029209608	-0.844947888	-0.92512256	0.1549731	7
91	2	2	NA	NA	NA	0	61.11111111	3	NA	NA	NA	1.83156968	2.117573674	-0.41154847	-0.1823099	6
92	2	2	NA	NA	NA	0	38.88888889	2	NA	NA	NA	0.112152151	1.273341373	0.52571911	-0.46532327	5
93	2	1	NA	NA	NA	1	61.11111111	2	NA	NA	NA	-1.181586309	-1.005692666	0.044469707	-0.67380941	7
94	2	1	NA	NA	NA	1	44.44444444	3	NA	NA	NA	-0.630495347	-0.610107142	-0.44771871	0.47403067	7
95	2	1	NA	NA	NA	0	22.22222222	0	NA	NA	NA	0.30708843	-0.375970538	0.050275877	-0.92420268	6
96	2	1	NA	NA	NA	0	5.555555556	3	NA	NA	NA	-1.153831117	-0.663149213	-0.43848526	0.12808843	7
97	2	2	NA	NA	NA	0	100	3	NA	NA	NA	0.502985255	-0.293709888	0.92985928	0.12451392	5
98	2	2	NA	NA	NA	1	100	1	NA	NA	NA	-0.386590004	-0.453988096	0.025758089	-0.69350654	5
99	2	2	NA	NA	NA	0	27.77777778	2	NA	NA	NA	0.445560259	-0.581151312	-0.44133303	1.1141113	6
100	2	2	NA	NA	NA	1	100	3	NA	NA	NA	-1.207322923	-0.814213502	0.60369974	1.2578511	5
101	2	2	NA	NA	NA	0	61.11111111	3	NA	NA	NA	-1.253261025	-0.817857148	-0.41266456	0.20256503	7
102	2	2	NA	NA	NA	1	33.33333333	2	NA	NA	NA	0.353653376	1.498680519	0.4621312	0.003490754	6
103	2	1	NA	NA	NA	1	100	6	NA	NA	NA	2.135780243	-0.549050455	0.47890732	0.7406919	7
104	2	2	NA	NA	NA	NA	NA	NA	NA	NA	NA	NA	NA	0.81694162	-0.37052223	7
105	2	1	NA	NA	NA	0	100	2	NA	NA	NA	-0.130745643	1.040531265	0.49368951	-0.080857396	6
106	2	1	NA	NA	NA	0	0	2	NA	NA	NA	0.196362401	1.69861839	0.49997216	0.47937655	7
107	2	1	NA	NA	NA	0	100	2	NA	NA	NA	0.023508122	-0.48004659	-0.79483795	-0.71658134	7
108	2	1	NA	NA	NA	0	50	2	NA	NA	NA	-0.329652372	-0.982626343	-0.41908556	-0.12530915	6
109	2	1	NA	NA	NA	1	44.44444444	1	NA	NA	NA	-0.017449192	-0.290128765	0.4189547	-0.44808134	7
110	2	2	NA	NA	NA	1	100	3	NA	NA	NA	-0.029839391	-0.857238953	0.051188506	-0.271276	6
111	2	1	NA	NA	NA	0	55.55555556	2	NA	NA	NA	-1.293512727	0.152569093	0.42939591	-0.18978819	6
112	2	1	NA	NA	NA	1	100	3	NA	NA	NA	-0.040392209	-0.369427674	-0.28935534	-0.77925903	6
113	2	2	NA	NA	NA	1	33.33333333	3	NA	NA	NA	-0.80775692	-0.624166899	0.45064563	0.42912382	7
114	2	1	NA	NA	NA	1	100	0	NA	NA	NA	-0.828186917	-0.727394624	-0.7049908	-0.001395553	6
115	2	2	NA	NA	NA	NA	NA	NA	NA	NA	NA	NA	NA	-0.37211457	-0.50750595	6
116	2	1	NA	NA	NA	NA	NA	NA	NA	NA	NA	NA	NA	0.84469724	0.72565711	6
117	2	2	NA	NA	NA	NA	NA	NA	NA	NA	NA	NA	NA	0.031458668	0.011238392	6
118	2	2	NA	NA	NA	0	33.33333333	3	NA	NA	NA	0.865397804	-0.659434235	-0.91265476	0.52402228	7
119	2	2	NA	NA	NA	0	55.55555556	2	NA	NA	NA	0.823367333	0.379058505	0.014355252	-0.31879693	5
120	2	1	NA	NA	NA	1	61.11111111	1	NA	NA	NA	0.635380342	1.779080551	0.042141072	-0.91495138	6
121	2	2	NA	NA	NA	1	0	1	NA	NA	NA	-0.390677644	0.077003164	0.44974688	0.32365602	7
122	2	1	NA	NA	NA	0	83.33333333	0	NA	NA	NA	0.78681333	-0.009042969	0.98721349	0.31695512	5
123	2	1	NA	NA	NA	0	100	0	NA	NA	NA	-0.571010976	-0.763743502	0.047727928	0.1597708	6
124	2	2	NA	NA	NA	NA	NA	NA	NA	NA	NA	NA	NA	-0.82625425	0.52402228	6
125	2	2	NA	NA	NA	1	22.22222222	2	NA	NA	NA	-0.845515838	-1.03578391	0.015514856	0.99341261	7
126	2	2	NA	NA	NA	0	61.11111111	4	NA	NA	NA	-1.172662028	-0.336896004	-0.92989743	0.57667965	6
127	2	2	NA	NA	NA	1	100	2	NA	NA	NA	1.420838707	-0.69696211	0.44810763	-0.99998355	6
128	2	2	NA	NA	NA	0	100	1	NA	NA	NA	-1.255160235	-0.884730598	-0.42252672	-0.51857042	6
129	2	1	NA	NA	NA	NA	NA	NA	NA	NA	NA	1.518959436	0.650394263	-0.58283824	-0.91454816	5
130	2	1	NA	NA	NA	0	61.11111111	3	NA	NA	NA	-1.299231731	0.040955054	-0.93046206	0.53162807	6
131	2	1	NA	NA	NA	NA	NA	NA	NA	NA	NA	NA	NA	0.89244735	-0.66742039	8
132	2	2	NA	NA	NA	1	100	3	NA	NA	NA	-0.919241736	-0.519515161	0.5070715	-0.46189255	7
134	2	1	NA	NA	NA	1	38.88888889	0	NA	NA	NA	NA	NA	0.033211693	-0.73914319	7
135	2	1	NA	NA	NA	1	100	0	NA	NA	NA	NA	NA	0.66294783	0.71860635	7
136	2	1	NA	NA	NA	NA	NA	NA	NA	NA	NA	NA	NA	0.40719703	-0.35748661	6
137	2	2	NA	NA	NA	0	77.77777778	2	NA	NA	NA	-1.032136513	-0.369406951	0.57813489	-0.59263718	6
138	2	2	NA	NA	NA	0	100	2	NA	NA	NA	0.358289225	2.253111153	-0.91953027	0.81686342	6
139	2	1	NA	NA	NA	NA	NA	NA	NA	NA	NA	NA	NA	0.60522938	-0.18841195	6
140	2	2	NA	NA	NA	NA	NA	NA	NA	NA	NA	NA	NA	0.48718163	-0.91454816	7
141	2	1	NA	NA	NA	1	100	2	NA	NA	NA	0.214047735	-0.701475439	-0.35979941	0.90653563	7
142	2	2	NA	NA	NA	0	33.33333333	3	NA	NA	NA	-0.966705809	0.213797249	0.016915703	-0.4998717	8
143	2	2	NA	NA	NA	NA	NA	NA	NA	NA	NA	NA	NA	-0.36931714	0.054429129	7
144	2	2	NA	NA	NA	NA	NA	NA	NA	NA	NA	NA	NA	-0.23257504	-0.91454816	6
145	2	1	NA	NA	NA	NA	NA	NA	NA	NA	NA	NA	NA	-0.074951552	0.2606473	7
146	2	1	NA	NA	NA	NA	NA	NA	NA	NA	NA	NA	NA	1.0358094	0.54084051	6
147	2	1	NA	NA	NA	1	55.55555556	2	NA	NA	NA	1.269968443	0.176100684	0.47665903	0.68304127	5
148	2	2	NA	NA	NA	0	100	3	NA	NA	NA	-0.355900269	-0.432660764	-0.90473056	-0.90513968	7
149	2	1	NA	NA	NA	1	38.88888889	1	NA	NA	NA	-1.012485704	-0.583304013	0.41200048	0.97497004	8
150	2	1	NA	NA	NA	1	44.44444444	1	NA	NA	NA	-0.797078631	-0.48873954	0.32546079	0.50889325	7
151	2	2	NA	NA	NA	NA	NA	NA	NA	NA	NA	NA	NA	0.033211693	-0.27894884	7
152	2	1	NA	NA	NA	0	100	0	NA	NA	NA	-1.163174718	0.415862675	1.0498799	-0.51208699	6
153	2	1	NA	NA	NA	NA	NA	NA	NA	NA	NA	NA	NA	-0.19833584	-0.080727659	7
154	2	2	NA	NA	NA	0	33.33333333	2	NA	NA	NA	0.400863918	0.687446336	0.10926633	0.078017682	7
155	2	1	NA	NA	NA	NA	NA	NA	NA	NA	NA	NA	NA	NA	NA	NA
156	2	1	NA	NA	NA	0	66.66666667	2	NA	NA	NA	2.394635389	-0.154354756	0.022763295	-0.77637696	7
157	2	2	NA	NA	NA	1	72.22222222	3	NA	NA	NA	-0.457904135	-0.813358289	0.56313825	-0.64171809	6
158	2	2	NA	NA	NA	NA	NA	NA	NA	NA	NA	NA	NA	NA	NA	NA
159	2	1	NA	NA	NA	NA	NA	NA	NA	NA	NA	NA	NA	-0.41908556	-0.58331692	6
160	2	1	NA	NA	NA	0	55.55555556	3	NA	NA	NA	-0.421664217	0.587675938	0.1199314	0.003307477	6
161	2	1	NA	NA	NA	1	100	3	NA	NA	NA	0.788072746	2.465291997	0.031793505	0.018474851	6
162	2	2	NA	NA	NA	NA	NA	NA	NA	NA	NA	NA	NA	-0.38904375	0.011238392	7
163	2	2	NA	NA	NA	NA	NA	NA	NA	NA	NA	NA	NA	0.31810361	-0.21355499	7
164	2	1	NA	NA	NA	1	5.555555556	2	NA	NA	NA	-0.213531385	-0.973416039	0.035457209	-0.20705526	8
165	2	2	NA	NA	NA	0	100	3	NA	NA	NA	0.552606756	1.537812332	0.81694162	-0.33051187	6
165	2	2	NA	NA	NA	0	100	3	NA	NA	NA	0.552606756	1.537812332	0.81694162	-0.33051187	6
166	2	1	NA	NA	NA	1	100	3	NA	NA	NA	-0.422920126	-0.426089514	0.055634663	-0.82419473	6
167	2	2	NA	NA	NA	NA	NA	NA	NA	NA	NA	NA	NA	-0.77335727	-0.58331692	6
168	2	1	NA	NA	NA	NA	NA	NA	NA	NA	NA	NA	NA	NA	NA	NA
169	2	2	NA	NA	NA	NA	NA	NA	NA	NA	NA	NA	NA	NA	NA	NA
170	2	1	NA	NA	NA	0	22.22222222	3	NA	NA	NA	0.780112155	-0.133398538	0.038962096	-0.096909046	6
171	2	1	NA	NA	NA	1	38.88888889	3	NA	NA	NA	-1.437866953	-0.480624484	0.4881326	0.038176686	7
172	2	2	NA	NA	NA	0	66.66666667	2	NA	NA	NA	0.620183679	-0.907642813	-0.59145075	1.2347821	7
173	2	2	NA	NA	NA	0	22.22222222	2	NA	NA	NA	-0.532518307	0.113655061	0.036490314	0.46224639	8
174	2	1	NA	NA	NA	0	44.44444444	3	NA	NA	NA	0.575883104	-0.457674337	0.55462825	0.85650176	7
175	2	2	NA	NA	NA	NA	NA	NA	NA	NA	NA	NA	NA	NA	NA	NA
176	2	2	NA	NA	NA	0	33.33333333	1	NA	NA	NA	0.752563085	1.403808586	0.47573841	-0.96069282	7
177	2	1	NA	NA	NA	1	100	0	NA	NA	NA	-0.03443463	0.115307259	-0.059967436	0.5675863	7
178	2	1	NA	NA	NA	0	100	3	NA	NA	NA	1.396392288	0.266649385	0.45894691	0.91613132	7
179	2	2	NA	NA	NA	0	100	3	NA	NA	NA	0.837637614	0.186315786	0.77862239	0.37123799	7
180	2	2	NA	NA	NA	0	94.44444444	0	NA	NA	NA	0.252869048	0.152529224	0.019328887	-0.34575951	5
181	2	1	NA	NA	NA	NA	NA	NA	NA	NA	NA	NA	NA	NA	NA	NA
182	2	2	NA	NA	NA	1	27.77777778	3	NA	NA	NA	0.099407429	-0.518886659	-0.4183251	-0.11218037	7
183	2	2	NA	NA	NA	1	38.88888889	1	NA	NA	NA	-0.134222746	-0.149173171	0.84184581	-0.83469021	6
184	2	1	NA	NA	NA	NA	NA	NA	NA	NA	NA	NA	NA	0.021312771	-0.91454816	5
185	2	1	NA	NA	NA	NA	NA	NA	NA	NA	NA	NA	NA	0.011411542	-0.53012753	7
186	2	2	NA	NA	NA	0	55.55555556	0	NA	NA	NA	-1.028509103	-1.095158417	-0.77236128	-0.21355499	7
187	2	2	NA	NA	NA	1	100	0	NA	NA	NA	-1.425215981	-1.126623795	1.0358094	0.42263985	7
188	2	1	NA	NA	NA	NA	NA	NA	NA	NA	NA	NA	NA	0.026833994	-0.22134513	6
189	2	1	NA	NA	NA	NA	NA	NA	NA	NA	NA	NA	NA	0.47940961	0.12808843	7
190	2	2	NA	NA	NA	1	44.44444444	1	NA	NA	NA	0.197392815	0.258227216	0.36083528	1.020395	7
191	2	1	NA	NA	NA	1	33.33333333	3	NA	NA	NA	-0.740553991	-0.57397647	0.028218212	0.92074239	6
192	2	1	NA	NA	NA	NA	NA	NA	NA	NA	NA	NA	NA	NA	NA	NA
193	2	2	NA	NA	NA	NA	NA	NA	NA	NA	NA	NA	NA	-0.36931714	-0.52303064	6
194	2	2	NA	NA	NA	NA	NA	NA	NA	NA	NA	NA	NA	-0.059367813	-0.037965398	6
195	2	2	NA	NA	NA	NA	NA	NA	NA	NA	NA	NA	NA	-0.056257058	-0.15271182	7
196	2	2	NA	NA	NA	0	NA	3	NA	NA	NA	-0.111362742	2.9026966	NA	NA	NA
197	2	1	NA	NA	NA	0	66.66666667	3	NA	NA	NA	-0.162046401	0.502628802	-0.47028232	NA	5
198	2	2	NA	NA	NA	NA	NA	NA	NA	NA	NA	NA	NA	NA	NA	NA
199	2	2	NA	NA	NA	NA	NA	NA	NA	NA	NA	NA	NA	-0.44174758	0.24458243	NA
200	2	1	NA	NA	NA	NA	NA	NA	NA	NA	NA	NA	NA	NA	NA	NA
201	2	1	NA	NA	NA	1	61.11111111	0	NA	NA	NA	2.316751829	1.993597825	0.00062	0.77617145	6
202	2	2	NA	NA	NA	NA	NA	NA	NA	NA	NA	NA	NA	0.23577769	0.081697255	6
203	2	2	NA	NA	NA	1	0	3	NA	NA	NA	0.345393725	-0.123018725	-0.019189224	-0.002325147	7
204	2	1	NA	NA	NA	1	100	3	NA	NA	NA	-0.753211138	-1.073322762	0.031458668	-0.53012753	7
205	2	1	NA	NA	NA	0	88.88888889	3	NA	NA	NA	-1.430117592	-0.727657944	-0.41526419	-0.12056625	7
206	2	1	NA	NA	NA	NA	NA	NA	NA	NA	NA	NA	NA	NA	NA	NA
207	2	1	NA	NA	NA	NA	NA	NA	NA	NA	NA	NA	NA	NA	NA	NA
208	2	1	NA	NA	NA	1	100	0	NA	NA	NA	0.474473866	-0.680819365	-0.83262789	-0.91454816	5
209	2	2	NA	NA	NA	1	100	3	NA	NA	NA	1.232011077	0.945405698	0.37009725	-0.58810848	5
210	2	1	NA	NA	NA	0	38.88888889	0	NA	NA	NA	1.138963075	2.724430133	-0.76924932	-0.63600922	7
210	2	1	NA	NA	NA	0	38.88888889	0	NA	NA	NA	1.138963075	2.724430133	-0.76924932	-0.63600922	7
211	2	1	NA	NA	NA	NA	NA	NA	NA	NA	NA	NA	NA	NA	NA	NA
212	2	1	NA	NA	NA	NA	NA	NA	NA	NA	NA	NA	NA	NA	NA	NA
213	2	1	NA	NA	NA	1	88.88888889	1	NA	NA	NA	0.259948461	-0.107579174	-0.41297191	0.011238392	7
214	2	2	NA	NA	NA	0	100	0	NA	NA	NA	1.555241379	0.097120228	-0.48649883	-0.35581082	7
215	2	2	NA	NA	NA	NA	NA	NA	NA	NA	NA	NA	NA	NA	NA	NA
216	2	2	NA	NA	NA	NA	NA	NA	NA	NA	NA	NA	NA	NA	NA	NA
217	2	1	NA	NA	NA	1	33.33333333	0	NA	NA	NA	0.376639286	-0.279957147	-0.33169371	-0.65212369	5
218	2	2	NA	NA	NA	NA	NA	NA	NA	NA	NA	NA	NA	NA	NA	NA
219	2	2	NA	NA	NA	NA	NA	NA	NA	NA	NA	NA	NA	NA	NA	NA
220	2	2	NA	NA	NA	NA	NA	NA	NA	NA	NA	NA	NA	NA	NA	NA
221	2	1	NA	NA	NA	1	55.55555556	3	NA	NA	NA	1.12432583	1.02785638	-0.41254988	-0.080857396	6
222	2	1	NA	NA	NA	NA	NA	NA	NA	NA	NA	NA	NA	-0.80452991	0.12808843	6
223	2	1	NA	NA	NA	1	100	2	NA	NA	NA	0.732103166	0.088224906	0.041962057	1.0283208	7
224	2	2	NA	NA	NA	NA	NA	NA	NA	NA	NA	NA	NA	NA	NA	NA
225	2	1	NA	NA	NA	NA	NA	NA	NA	NA	NA	NA	NA	NA	NA	NA
226	2	1	NA	NA	NA	1	77.77777778	3	NA	NA	NA	-1.369032673	-1.122167535	0.49684092	-0.14212132	7
227	2	1	NA	NA	NA	NA	NA	NA	NA	NA	NA	NA	NA	NA	NA	NA
228	2	1	NA	NA	NA	1	50	2	NA	NA	NA	-1.410354829	-1.035724797	0.021312771	-0.84731609	6
229	2	1	NA	NA	NA	NA	NA	NA	NA	NA	NA	NA	NA	NA	NA	NA
230	2	1	NA	NA	NA	NA	NA	NA	NA	NA	NA	NA	NA	NA	NA	NA
231	2	2	NA	NA	NA	NA	NA	NA	NA	NA	NA	NA	NA	NA	NA	NA
232	2	1	NA	NA	NA	1	100	3	NA	NA	NA	0.530022172	0.107789213	0.080563247	0.16991468	7
233	2	2	NA	NA	NA	1	38.88888889	2	NA	NA	NA	0.437826373	0.190619348	0.026833994	-0.28074664	7
234	2	2	NA	NA	NA	NA	NA	NA	NA	NA	NA	NA	NA	NA	NA	NA
235	2	2	NA	NA	NA	NA	NA	NA	NA	NA	NA	NA	NA	NA	NA	NA
237	2	2	NA	NA	NA	1	72.22222222	3	NA	NA	NA	0.011687811	-1.012653699	0.51928097	-0.28233588	6
238	2	2	NA	NA	NA	0	72.22222222	0	NA	NA	NA	-0.56194999	-1.058152608	0.94795632	0.48987812	7
246	2	1	NA	NA	NA	NA	NA	NA	NA	NA	NA	NA	NA	-0.58283824	0.12808843	6
247	2	1	NA	NA	NA	1	100	3	NA	NA	NA	1.302921186	0.095646133	0.74241483	-0.31189919	7
250	2	1	NA	NA	NA	1	66.66666667	1	NA	NA	NA	-1.113098008	-0.193486882	0.45109954	-0.30504459	5
251	2	2	NA	NA	NA	1	72.22222222	1	NA	NA	NA	0.56992767	2.051608511	0.54276013	-0.096909046	7
252	2	2	NA	NA	NA	0	50	1	NA	NA	NA	-1.379277879	-1.122980148	0.037585944	0.37517071	7
255	2	2	NA	NA	NA	NA	NA	NA	NA	NA	NA	NA	NA	0.79589635	0.003490754	5
256	2	1	NA	NA	NA	NA	NA	NA	NA	NA	NA	NA	NA	NA	NA	NA
258	2	2	NA	NA	NA	NA	NA	NA	NA	NA	NA	NA	NA	NA	NA	NA
259	2	2	NA	NA	NA	NA	NA	NA	NA	NA	NA	NA	NA	NA	NA	NA
260	2	2	NA	NA	NA	1	27.77777778	3	NA	NA	NA	-0.795394872	-1.076668625	-0.41553855	0.85087526	7
260	2	2	NA	NA	NA	1	27.77777778	3	NA	NA	NA	-0.795394872	-1.076668625	-0.41553855	0.85087526	7
261	2	2	NA	NA	NA	1	100	1	NA	NA	NA	0.051135076	-1.009524882	-0.19051574	-0.37664786	6
262	2	2	NA	NA	NA	1	94.44444444	0	NA	NA	NA	0.250705839	-0.414123883	0.83383691	0.57895476	6
263	2	2	NA	NA	NA	1	100	1	NA	NA	NA	-0.043916063	-0.438200416	0.025172917	-0.20633563	7
265	2	1	NA	NA	NA	NA	NA	NA	NA	NA	NA	NA	NA	NA	NA	NA
