# Supplementary material for: Cognitive control training with domain-general response inhibition does not change children’s brains or behavior
Source: Nat Neurosci. 2024 Jun 4;27(7):1364–75. doi: 10.1038/s41593-024-01672-w (PMC11239524; doi:10.1038/s41593-024-01672-w)
Supplement: Supplementary file 6 — Statistical source data. [file 41593_2024_1672_MOESM6_ESM.csv]

id	timepoint	Group	rIFG CorticalThickness	right fronto-striatal tract putamen (FA)	right fronto-striatal tract putamen (MD)	rIFG activation	FPN	CON
1	0	1	2.911624144	0.38863	0.000894	-1.482138984	0.359617824	0.320257259
2	0	2	2.854231059	0.385373	0.00091	0.037275729	0.190234615	0.329341315
3	0	2	2.856543692	0.426209	0.000854	0.371172953	0.181775674	0.358972949
4	0	1	2.910460666	0.375233	0.000898	1.26194323	0.339845683	0.24901662
5	0	2	NA	NA	NA	NA	NA	NA
6	0	2	2.80740648	0.399571	0.00086	-0.210587989	0.257648016	0.184545865
7	0	2	NA	NA	NA	NA	NA	NA
8	0	1	3.039243378	0.403402	0.00091	-0.536956745	0.120502676	0.304084033
9	0	1	2.974496595	0.402143	0.000872	-2.96455702	0.223971435	0.254782961
10	0	1	NA	NA	NA	NA	NA	NA
11	0	2	NA	NA	NA	NA	NA	NA
12	0	1	2.753795068	0.434797	0.000833	-1.298594829	0.317063703	0.559875507
13	0	2	2.778937761	0.40177	0.000878	1.673762893	0.396665417	0.51868671
14	0	1	2.879656077	0.383799	0.000916	0.525515081	0.384097227	0.220262081
15	0	1	2.878282884	0.400354	0.000899	0.335124315	0.196355621	0.389943046
16	0	1	2.836912135	0.390837	0.00091	-0.630470267	0.338854261	0.40442056
17	0	1	2.718236573	0.438533	0.000869	-3.336722094	0.284805407	0.160364607
18	0	1	NA	NA	NA	NA	NA	NA
19	0	2	2.894096364	0.355136	0.00095	3.063667931	0.377343173	0.169592499
20	0	1	2.784011528	0.387969	0.000857	-0.13799596	0.127858736	0.293183744
21	0	2	2.948856848	0.406733	0.000842	2.730621567	0.336838195	0.312750473
22	0	2	2.835675007	0.4363	0.000835	2.273113313	0.202446218	0.364323568
23	0	1	NA	NA	NA	NA	NA	NA
24	0	2	NA	NA	NA	NA	NA	NA
25	0	1	NA	NA	NA	NA	NA	NA
26	0	2	NA	NA	NA	NA	NA	NA
27	0	2	2.82298182	0.404038	0.000871	-0.210587989	0.211447041	0.310617104
28	0	2	2.678994236	0.419161	0.000861	-1.009715766	0.12339344	0.248029705
29	0	1	2.864446929	0.417701	0.000871	2.357222215	0.366559118	0.146820534
30	0	1	2.638763683	0.432774	0.000865	-1.298594829	0.188135755	0.338233231
31	0	1	2.752870622	0.432092	9.00E-04	0.183085467	0.229918072	0.315119088
32	0	2	2.82450954	0.402932	0.000888	0.251264383	0.108798919	0.248400571
33	0	2	3.030700056	0.403191	0.000849	2.550143344	0.187997902	0.225904345
34	0	1	2.937008246	0.40177	0.000862	3.395351093	0.269267588	0.200061332
35	0	1	NA	NA	NA	NA	NA	NA
36	0	2	3.002730657	0.390837	0.000923	0.220856924	0.205031996	0.288398359
37	0	1	NA	NA	NA	NA	NA	NA
38	0	2	3.08841893	0.467787	0.000866	1.233045334	0.199381045	0.347099618
39	0	2	2.773258303	0.392299	0.000899	1.656323435	0.407063026	0.28165885
40	0	1	2.869303962	0.406647	0.000943	1.233045334	0.190234615	0.358972949
41	0	1	2.994832598	0.413173	0.000914	1.891253381	0.28840382	0.260691477
42	0	2	2.878886107	0.403731	0.000865	0.497025561	0.260733602	0.330921737
43	0	2	2.772035566	0.415574	0.00091	0.931411657	0.120502676	0.259858611
44	0	2	NA	NA	NA	NA	NA	NA
45	0	2	3.042743202	0.399464	0.000882	1.673762893	0.231029326	0.192943427
46	0	2	2.944509263	0.432707	0.000903	-0.04848318	0.366559118	0.358972949
47	0	1	3.036106903	0.407993	0.000852	-1.009715766	0.313166364	0.303507681
48	0	2	2.873821995	0.378114	0.000919	1.656323435	0.223535407	0.401290218
49	0	2	2.814034244	0.390837	0.000943	-0.053332302	0.127858736	0.259858611
50	0	1	2.956512577	0.405283	0.000873	0.42064183	0.179168554	0.35071373
51	0	2	2.759609795	0.393359	0.000879	0.862191403	0.317350342	0.259235113
52	0	1	NA	NA	NA	NA	NA	NA
53	0	1	3.060691814	0.423826	0.000842	-0.363933441	0.223971435	0.341835679
54	0	1	2.921301795	0.406647	0.000934	0.335124315	0.218441154	0.449951958
55	0	2	2.780440497	0.448357	0.000846	0.087503702	0.282691521	0.241048361
56	0	2	3.107314282	0.386971	0.000899	0.141028326	0.180141263	0.336331325
57	0	2	2.924994922	0.408309	0.000916	0.251264383	0.289662272	0.315772278
58	0	2	2.766760758	0.414907	0.00091	-1.330768729	0.33988732	0.358789205
59	0	1	2.786472292	0.374111	0.000934	1.125346498	0.138467673	0.160830065
60	0	1	2.886374267	0.397483	0.00089	1.224608974	0.181636723	0.219561386
61	0	1	2.680445063	0.390676	0.00088	-4.632134042	0.312660171	0.329682952
62	0	1	2.866453692	0.436943	0.000844	1.1543381	0.286568831	0.504818374
65	0	1	2.740507129	0.444072	0.000841	4.652900123	0.100653245	0.296608638
66	0	1	2.686566452	0.441288	0.000845	-4.088259186	0.361534191	0.449271026
67	0	2	2.979490449	0.402175	0.000863	2.730621567	0.209051659	0.33818775
68	0	2	2.578879692	0.411893	0.000903	2.452192223	0.352740462	0.126951698
69	0	1	NA	NA	NA	NA	NA	NA
70	0	2	NA	NA	NA	NA	NA	NA
71	0	1	NA	NA	NA	NA	NA	NA
72	0	1	2.925043978	0.430474	0.00085	1.735451733	0.191178388	0.37759016
73	0	2	3.040484169	0.427294	0.000854	4.552241381	0.211188504	0.428244709
74	0	2	2.870709572	0.42788	0.000852	-2.045644518	0.235958788	0.241760378
75	0	2	2.697135499	0.376841	0.000887	1.111339446	0.350754117	0.209746372
76	0	1	NA	NA	NA	NA	NA	NA
77	0	1	NA	NA	NA	NA	NA	NA
78	0	1	2.801514705	0.39036	0.000912	1.03002576	0.309120961	0.287286114
79	0	2	2.834582627	0.432265	0.000868	-0.475512135	0.326438151	0.344642366
80	0	1	2.939664265	0.402381	0.000899	0.251264383	0.202915348	0.344211844
81	0	1	2.734355043	0.418206	0.000889	-2.274908902	0.421549291	0.358789205
82	0	1	NA	NA	NA	NA	NA	NA
83	0	1	2.865808765	0.423302	0.00085	0.195739268	0.349311605	0.167428043
84	0	2	NA	NA	NA	NA	NA	NA
85	0	2	2.908992661	0.353041	0.000956	-0.127379543	0.138366293	0.192943427
86	0	1	2.889331831	0.436143	0.000858	-2.836312128	0.138865265	0.27361758
87	0	1	2.791389416	0.419926	0.000862	NA	0.251631908	0.211206864
88	0	2	3.062460241	0.408394	0.000871	0.996993738	0.174234518	0.264021435
89	0	2	NA	NA	NA	NA	NA	NA
90	0	2	2.972181315	0.384212	0.000892	0.486002412	0.54160464	0.248806168
91	0	2	2.845353337	0.403136	0.000899	0.967017083	0.191178388	0.303507681
92	0	2	2.944181995	0.404576	0.000867	-1.239735658	0.311513731	0.276193933
93	0	1	2.903309188	0.371353	0.000867	1.69945165	0.342811239	0.473912178
94	0	1	3.049592437	0.401349	0.000863	2.730621567	0.564312061	0.268371247
95	0	1	NA	NA	NA	NA	NA	NA
96	0	1	2.886374267	0.405112	0.000943	1.787934841	0.264255958	0.259858611
97	0	2	2.91165955	0.396964	0.00091	0.251264383	0.190234615	0.259235113
98	0	2	2.843180553	0.408778	0.000852	4.552241381	0.223396339	0.22448947
99	0	2	2.902305419	0.402331	0.000943	1.483514393	0.225701757	0.170352197
100	0	2	NA	NA	NA	NA	NA	NA
101	0	2	2.994315857	0.376505	0.000894	-0.797863328	0.251291409	0.244967713
102	0	2	NA	NA	NA	NA	NA	NA
103	0	1	2.958794308	0.449326	0.000877	1.3917256	0.325393312	0.283509329
104	0	2	3.002730657	0.430711	0.00091	4.861541436	0.322736985	0.330921737
105	0	1	2.744165946	0.42587	0.000832	0.099036396	0.174234518	0.37487938
106	0	1	2.893739056	0.409834	0.000873	0.29433161	0.318917245	0.38688862
107	0	1	2.773790476	0.392494	0.000866	0.335124315	0.238920835	0.177209449
108	0	1	2.686119991	0.402381	0.000943	-3.909561899	0.384097227	0.341835679
109	0	1	2.767227412	0.396664	0.000908	-5.06255571	0.374799649	0.313548999
110	0	2	NA	NA	NA	NA	NA	NA
111	0	1	NA	NA	NA	NA	NA	NA
112	0	1	2.960384425	0.378623	0.000929	0.259302632	0.199530926	0.227303141
113	0	2	3.000863923	0.405046	0.000883	1.663877658	0.190234615	0.44787118
114	0	1	2.814358551	0.382612	0.000886	-1.015221505	0.327517951	0.264483861
115	0	2	2.988287911	0.403154	0.000868	0.916514508	0.277124303	0.360816713
116	0	1	3.105271899	0.397291	0.000901	-1.199811761	0.187997902	0.377298125
117	0	2	NA	NA	NA	NA	NA	NA
118	0	2	NA	NA	NA	NA	NA	NA
119	0	2	2.801475504	0.42419	0.000854	3.395351093	0.239174147	0.313779077
120	0	1	2.839820113	0.411425	0.000881	-6.353518537	0.225578999	0.306844329
121	0	2	2.7033492	0.382066	0.000869	1.125346498	0.412619937	0.575653489
122	0	1	NA	NA	NA	NA	NA	NA
123	0	1	2.994127241	0.387989	0.000856	1.224492696	0.398723239	0.240360297
124	0	2	2.95651666	0.42419	0.000858	1.891253381	0.179168554	0.268371247
125	0	2	2.82596526	0.381785	0.00093	-0.536956745	0.181775674	0.376370516
126	0	2	2.86404895	0.384383	0.000881	-0.657029984	0.196450404	0.503419837
127	0	2	NA	NA	NA	NA	NA	NA
128	0	2	2.933395128	0.439166	0.000868	0.667585764	0.145874237	0.365320235
129	0	1	NA	NA	NA	NA	NA	NA
130	0	1	NA	NA	NA	NA	NA	NA
131	0	1	2.811799369	0.372396	0.000858	-3.909561899	0.418351451	0.270804097
132	0	2	2.985512795	0.460725	0.000852	0.141028326	0.187997902	0.422773669
134	0	1	2.949760916	0.402677	0.000899	0.087503702	0.223971435	0.360816713
135	0	1	2.844814878	0.404576	0.000943	-0.747408713	0.223396339	0.170352197
136	0	1	2.727281407	0.413749	0.00092	0.085047701	0.242670359	0.262359831
137	0	2	NA	NA	NA	NA	NA	NA
138	0	2	2.790686317	0.405627	0.000862	1.891253381	0.240630321	0.318576131
139	0	1	2.989329401	0.448357	0.000858	0.677196889	0.356527068	0.367265324
140	0	2	NA	NA	NA	NA	NA	NA
141	0	1	NA	NA	NA	NA	NA	NA
142	0	2	2.683044903	0.411766	0.000857	1.673762893	0.275704805	0.259089554
143	0	2	2.972046315	0.402331	0.000874	-1.239735658	0.231029326	0.318450932
144	0	2	2.843733803	0.386125	0.000921	-0.192412909	0.384589651	0.304084033
145	0	1	2.900644078	0.371816	0.000884	-0.799715759	0.309795241	0.270804097
146	0	1	2.669113663	0.38279	0.000888	1.03002576	0.412619937	0.268269968
147	0	1	2.806999835	0.404705	0.000909	-3.336722094	0.268841605	0.393611116
148	0	2	2.939337452	0.444846	0.000856	4.552241381	0.257648016	0.360816713
149	0	1	2.752580577	0.397583	0.000883	0.085047701	0.305852167	0.241760378
150	0	1	2.831992381	0.400781	0.000886	0.54510894	0.290689607	0.551944753
151	0	2	NA	NA	NA	NA	NA	NA
152	0	1	NA	NA	NA	NA	NA	NA
153	0	1	2.869303962	0.408073	0.000882	0.259302632	0.39010501	0.176806921
154	0	2	2.753926647	0.389742	0.000874	-3.328021444	0.227495578	0.376538885
155	0	1	NA	NA	NA	NA	NA	NA
156	0	1	2.951174196	0.424936	0.000892	1.224608974	0.262771012	0.325301346
157	0	2	2.86292763	0.410569	0.000878	0.195739268	0.238999318	0.321715464
158	0	2	2.788265066	0.449703	0.000864	-0.365398645	0.196516087	0.141425088
159	0	1	NA	NA	NA	NA	NA	NA
160	0	1	2.886797407	0.465467	0.000866	0.32390234	0.223396339	0.300751829
161	0	1	2.828665067	0.439264	0.000844	0.195739268	0.148317042	0.281454155
162	0	2	3.030246156	0.413051	0.000879	4.861541436	0.238863086	0.358972949
163	0	2	NA	NA	NA	NA	NA	NA
164	0	1	2.894465251	0.427124	0.000883	0.195739268	0.262835599	0.324709593
165	0	2	NA	NA	NA	NA	NA	NA
165	0	2	NA	NA	NA	NA	NA	NA
166	0	1	2.821916053	0.406512	0.000882	-1.821190596	0.235567305	0.254782961
167	0	2	NA	NA	NA	NA	NA	NA
168	0	1	2.77538639	0.426156	0.000905	NA	0.280749512	0.270574757
169	0	2	NA	0.403169	0.00085	NA	0.274605825	0.311447808
170	0	1	2.821953716	0.381686	0.000842	1.26194323	0.207034409	0.493551697
171	0	1	NA	NA	NA	NA	NA	NA
172	0	2	NA	NA	NA	NA	NA	NA
173	0	2	NA	NA	NA	NA	NA	NA
174	0	1	2.880831685	0.378817	0.000901	1.735451733	0.450050533	0.10183517
175	0	2	3.042164851	0.411987	0.00089	NA	0.298948617	0.260545331
176	0	2	2.780440282	0.387962	0.000934	1.233045334	0.168237257	0.207848447
177	0	1	NA	NA	NA	NA	NA	NA
178	0	1	3.00037154	0.381789	0.000913	-3.336722094	0.236120623	0.245405637
179	0	2	NA	NA	NA	NA	NA	NA
180	0	2	2.969441013	0.360485	0.000928	0.931411657	0.269458448	0.199500237
181	0	1	2.873440852	0.408339	0.000886	0.0915082	0.147266729	0.284588049
182	0	2	NA	NA	NA	NA	NA	NA
183	0	2	NA	NA	NA	NA	NA	NA
184	0	1	NA	NA	NA	NA	NA	NA
185	0	1	2.851579969	0.400781	0.000858	0.097743189	0.157546508	0.296319241
186	0	2	3.034113281	0.432973	0.000869	0.32390234	0.260754233	0.271597582
187	0	2	2.981808618	0.396964	0.000895	-0.475512135	0.257012032	0.348354147
188	0	1	2.715377624	0.405112	0.000901	-0.13799596	0.184689337	0.329682952
189	0	1	3.13473959	0.41628	0.000897	2.273113313	0.321293576	0.329341315
190	0	2	2.874270708	0.435298	0.000831	1.125512077	0.322736985	0.150886028
191	0	1	2.772957377	0.431935	0.000843	-1.821190596	0.26314605	0.516842143
192	0	1	2.941922039	0.40868	0.00089	-3.402696533	0.24066011	0.365425438
193	0	2	2.718957409	0.440707	0.000862	0.54510894	0.28743494	0.326719746
194	0	2	3.153875901	0.387544	0.000833	4.552241381	0.33988732	0.50260312
195	0	2	2.946943418	0.399788	0.00085	-0.210587989	0.31305383	0.365617478
196	0	2	2.827234599	0.389177	9.00E-04	NA	0.363236884	0.145716033
197	0	1	2.727104305	0.390155	0.000885	NA	0.323042298	0.311670024
198	0	2	NA	NA	NA	NA	NA	NA
199	0	2	NA	NA	NA	NA	NA	NA
200	0	1	NA	NA	NA	NA	NA	NA
201	0	1	2.937008246	0.397291	0.000856	3.063667931	0.248013781	0.25734355
202	0	2	2.855128971	0.415584	0.000899	1.111339446	0.261542359	0.468986692
203	0	2	2.920494583	0.420904	0.000856	1.22127514	0.160453047	0.290787236
204	0	1	NA	NA	NA	NA	NA	NA
205	0	1	NA	NA	NA	NA	NA	NA
206	0	1	NA	NA	NA	NA	NA	NA
207	0	1	NA	NA	NA	NA	NA	NA
208	0	1	NA	NA	NA	NA	NA	NA
209	0	2	NA	NA	NA	NA	NA	NA
210	0	1	NA	NA	NA	NA	NA	NA
211	0	1	NA	NA	NA	NA	NA	NA
212	0	1	NA	NA	NA	NA	NA	NA
213	0	1	NA	NA	NA	NA	NA	NA
214	0	2	NA	NA	NA	NA	NA	NA
215	0	2	NA	NA	NA	NA	NA	NA
216	0	2	NA	NA	NA	NA	NA	NA
217	0	1	NA	NA	NA	NA	NA	NA
218	0	2	NA	NA	NA	NA	NA	NA
219	0	2	NA	NA	NA	NA	NA	NA
220	0	2	NA	NA	NA	NA	NA	NA
221	0	1	NA	NA	NA	NA	NA	NA
222	0	1	NA	NA	NA	NA	NA	NA
223	0	1	NA	NA	NA	NA	NA	NA
224	0	2	NA	NA	NA	NA	NA	NA
225	0	1	NA	NA	NA	NA	NA	NA
226	0	1	NA	NA	NA	NA	NA	NA
227	0	1	NA	NA	NA	NA	NA	NA
228	0	1	NA	NA	NA	NA	NA	NA
229	0	1	NA	NA	NA	NA	NA	NA
230	0	1	NA	NA	NA	NA	NA	NA
231	0	2	NA	NA	NA	NA	NA	NA
232	0	1	NA	NA	NA	NA	NA	NA
233	0	2	NA	NA	NA	NA	NA	NA
234	0	2	NA	NA	NA	NA	NA	NA
235	0	2	NA	NA	NA	NA	NA	NA
237	0	2	NA	NA	NA	NA	NA	NA
238	0	2	NA	NA	NA	NA	NA	NA
246	0	1	NA	NA	NA	NA	NA	NA
247	0	1	NA	NA	NA	NA	NA	NA
250	0	1	NA	NA	NA	NA	NA	NA
251	0	2	NA	NA	NA	NA	NA	NA
252	0	2	NA	NA	NA	NA	NA	NA
255	0	2	NA	NA	NA	NA	NA	NA
256	0	1	NA	NA	NA	NA	NA	NA
258	0	2	NA	NA	NA	NA	NA	NA
259	0	2	NA	NA	NA	NA	NA	NA
260	0	2	NA	NA	NA	NA	NA	NA
261	0	2	NA	NA	NA	NA	NA	NA
262	0	2	NA	NA	NA	NA	NA	NA
263	0	2	NA	NA	NA	NA	NA	NA
265	0	1	NA	NA	NA	NA	NA	NA
1	1	1	2.875027084	0.382232	0.000909	-0.747408713	0.302023008	0.2142617
2	1	2	2.884008392	0.405451	0.000881	0.71684731	0.360524737	0.248480437
3	1	2	2.767757579	0.43222	0.000849	0.126533767	0.369976595	0.325520737
4	1	1	2.896056535	0.403833	0.000851	0.982932572	0.211301633	0.322131302
5	1	2	NA	NA	NA	NA	NA	NA
6	1	2	2.861072419	0.405627	0.000865	1.21354919	0.182941387	0.4245872
7	1	2	NA	NA	NA	NA	NA	NA
8	1	1	2.959438057	0.39676	0.000888	1.1543381	0.17128647	0.343566463
9	1	1	2.78952456	0.39695	0.000868	-1.821190596	0.269267588	0.306386597
10	1	1	NA	NA	NA	NA	NA	NA
11	1	2	NA	NA	NA	NA	NA	NA
12	1	1	2.838078735	0.399515	0.000875	1.299910835	0.263452102	0.443660876
13	1	2	2.809400976	0.400486	0.000881	1.710933491	0.312660171	0.513559142
14	1	1	2.928241447	0.379767	0.000907	3.063667931	0.358455629	0.218327731
15	1	1	2.949341189	0.380478	0.000907	1.315162554	0.307471823	0.25734355
16	1	1	2.919410618	0.438533	0.00091	1.3917256	0.187997902	0.443660876
17	1	1	2.742508486	0.381686	0.000943	-0.519603065	0.259200285	0.287286114
18	1	1	NA	NA	NA	NA	NA	NA
19	1	2	2.91165955	0.357022	0.000948	0.497025561	0.306438143	0.288458917
20	1	1	2.742508486	0.38863	0.000856	1.26194323	0.138467673	0.321715464
21	1	2	2.924881761	0.389073	0.000846	1.787934841	0.309911107	0.388607175
22	1	2	2.785599709	0.443095	0.000819	0.141028326	0.277198111	0.31700471
23	1	1	NA	NA	NA	NA	NA	NA
24	1	2	NA	NA	NA	NA	NA	NA
25	1	1	NA	NA	NA	NA	NA	NA
26	1	2	NA	NA	NA	NA	NA	NA
27	1	2	2.939334371	0.430711	0.000828	0.862191403	0.248013781	0.324493778
28	1	2	3.002730657	0.387989	0.000943	1.21354919	0.349311605	0.230278255
29	1	1	2.841317213	0.417998	0.000868	0.085430059	0.335343993	0.268269968
30	1	1	2.554355588	0.444846	0.000866	1.16681879	0.311006128	0.276150708
31	1	1	2.699339842	0.410435	0.000868	-0.567226557	0.221105429	0.33231587
32	1	2	2.787885943	0.403402	0.000917	1.656323435	0.308778089	0.326001118
33	1	2	3.063573887	0.400574	0.000863	-1.330768729	0.233400189	0.415056594
34	1	1	2.758344702	0.387989	0.000876	-1.298594829	0.352193481	0.256846634
35	1	1	NA	NA	NA	NA	NA	NA
36	1	2	2.878282884	0.371663	0.000856	-1.009715766	0.182941387	0.268371247
37	1	1	NA	NA	NA	NA	NA	NA
38	1	2	3.043866026	0.470421	0.000865	-0.127379543	0.202131	0.31787676
39	1	2	2.720288067	0.412563	0.000856	-0.542256095	0.261850867	0.200061332
40	1	1	2.76209539	0.408266	0.000895	-0.799715759	0.258004536	0.279016373
41	1	1	2.930738442	0.396635	0.000891	1.499302554	0.299647365	0.242789672
42	1	2	2.786472292	0.384212	0.000943	0.397862332	0.263452102	0.330921737
43	1	2	3.00037154	0.411893	0.000858	-0.475512135	0.366559118	0.343566463
44	1	2	NA	NA	NA	NA	NA	NA
45	1	2	3.02173735	0.401978	0.000881	-2.045644518	0.183098688	0.409985747
46	1	2	2.680445063	0.426203	0.00091	-2.836312128	0.350754117	0.276193933
47	1	1	2.965281474	0.395491	0.000864	0.183085467	0.263452102	0.422773669
48	1	2	2.787712408	0.385373	0.000905	1.735451733	0.274161875	0.316665548
49	1	2	2.784011528	0.440707	0.000856	1.663877658	0.184689337	0.219561386
50	1	1	2.952924045	0.39676	0.00091	3.530313832	0.122902732	0.410459942
51	1	2	2.686566452	0.411893	0.000856	-0.657029984	0.286568831	0.244967713
52	1	1	NA	NA	NA	NA	NA	NA
53	1	1	2.875027084	0.404576	0.000943	0.335124315	0.138366293	0.41117719
54	1	1	2.719821804	0.382066	0.00091	-4.088259186	0.39010501	0.310617104
55	1	2	2.764689065	0.410569	0.000856	-0.053332302	0.255168164	0.291104923
56	1	2	2.981808618	0.411766	0.000858	0.486002412	0.262835599	0.248029705
57	1	2	2.753795068	0.387708	0.000898	2.452192223	0.264255958	0.343102377
58	1	2	2.983611616	0.371213	0.00095	0.86731398	0.388813305	0.281218445
59	1	1	2.742508486	0.390166	0.000943	-0.13799596	0.213093574	0.234501234
60	1	1	2.886374267	0.465467	0.000858	0.141028326	0.322736985	0.316665548
61	1	1	2.909411402	0.395281	0.00089	-0.747408713	0.257676476	0.220262081
62	1	1	2.919410618	0.410435	0.000856	-2.680485633	0.26314605	0.324709593
65	1	1	2.752580577	0.417648	0.000849	-2.96455702	0.462601991	0.298874907
66	1	1	2.737929247	0.418206	0.000943	-0.30965277	0.31084579	0.336280213
67	1	2	3.049592437	0.415008	0.000836	0.247783033	0.221057596	0.318897683
68	1	2	2.786948663	0.426203	0.00089	-2.680485633	0.248821021	0.377298125
69	1	1	NA	NA	NA	NA	NA	NA
70	1	2	NA	NA	NA	NA	NA	NA
71	1	1	NA	NA	NA	NA	NA	NA
72	1	1	2.875027084	0.383799	0.000943	-0.30965277	0.312660171	0.259858611
73	1	2	2.942651732	0.411512	0.000856	0.141028326	0.145381674	0.215807314
74	1	2	2.865151592	0.420624	0.000871	1.183739606	0.164860848	0.327409728
75	1	2	2.910460666	0.411893	0.00091	4.552241381	0.311513731	0.264483861
76	1	1	NA	NA	NA	NA	NA	NA
77	1	1	NA	NA	NA	NA	NA	NA
78	1	1	2.856814132	0.404296	0.000898	3.063667931	0.344817582	0.258156249
79	1	2	2.8922788	0.426026	0.000869	1.891253381	0.309533742	0.55978363
80	1	1	3.006986509	0.394714	0.000887	-1.082364052	0.233077847	0.335810596
81	1	1	2.882911883	0.437777	0.000884	-1.999389778	0.257648016	0.31787676
82	1	1	NA	NA	NA	NA	NA	NA
83	1	1	2.680445063	0.384212	0.000858	-4.088259186	0.502977316	0.493551697
84	1	2	NA	NA	NA	NA	NA	NA
85	1	2	2.8709269	0.40137	0.000899	-1.659361503	0.225552089	0.292668193
86	1	1	2.919410618	0.440631	0.000875	-5.06255571	0.369460601	0.300751829
87	1	1	NA	NA	NA	NA	NA	NA
88	1	2	3.13669962	0.417801	0.000906	-1.659361503	0.369586081	0.211199712
89	1	2	NA	NA	NA	NA	NA	NA
90	1	2	3.034172165	0.41777	0.000852	0.397862332	0.380346059	0.281132995
91	1	2	2.759609795	0.403136	0.00091	0.817781682	0.294594081	0.293302439
92	1	2	2.719821804	0.401966	0.000873	-1.199811761	0.259200285	0.230278255
93	1	1	2.86220228	0.378788	0.000871	-0.13799596	0.36220937	0.376294893
94	1	1	3.007072266	0.456034	0.000837	0.486002412	0.257676476	0.24901662
95	1	1	NA	NA	NA	NA	NA	NA
96	1	1	2.742508486	0.38279	0.000858	1.125346498	0.211301633	0.259235113
97	1	2	2.731303726	0.38504	0.000883	1.735451733	0.243302988	0.37648299
98	1	2	2.79461472	0.397942	0.000845	-2.836312128	0.377062995	0.424211314
99	1	2	2.912801509	0.407633	0.000836	0.486002412	0.243302988	0.315119088
100	1	2	NA	NA	NA	NA	NA	NA
101	1	2	2.98653023	0.414594	0.000886	-2.836312128	0.137240155	0.391349197
102	1	2	NA	NA	NA	NA	NA	NA
103	1	1	2.934022908	0.445781	0.000872	-0.30965277	0.299641471	0.351832259
104	1	2	2.784949352	0.371663	0.00088	-1.009715766	0.358455629	0.575653489
105	1	1	2.764237466	0.428169	0.000842	-0.86750481	0.36331866	0.443660876
106	1	1	2.791562895	0.414907	0.000879	-0.519603065	0.502977316	0.359274255
107	1	1	2.886374267	0.396664	0.00091	1.710933491	0.188135755	0.33818775
108	1	1	2.789712575	0.430652	0.000856	0.097743189	0.184708547	0.136086956
109	1	1	2.797666331	0.397039	0.000908	0.246929378	0.368256031	0.41117719
110	1	2	NA	NA	NA	NA	NA	NA
111	1	1	NA	NA	NA	NA	NA	NA
112	1	1	3.00037154	0.396635	0.000856	1.710933491	0.238863086	0.258156249
113	1	2	3.074698539	0.419294	0.000855	-2.512469902	0.121208552	0.305953412
114	1	1	2.740566462	0.399062	0.000866	-4.285190324	0.207016529	0.406854948
115	1	2	2.835675007	0.419161	0.000862	0.32390234	0.257676476	0.326001118
116	1	1	2.720288067	0.424936	0.000858	3.395351093	0.318917245	0.320257259
117	1	2	NA	NA	NA	NA	NA	NA
118	1	2	NA	NA	NA	NA	NA	NA
119	1	2	2.811768772	0.437785	0.000834	1.41293548	0.416251994	0.376370516
120	1	1	2.756512262	0.409599	0.000876	1.26194323	0.339845683	0.480591236
121	1	2	2.832867998	0.427417	0.000879	1.673762893	0.277124303	0.503419837
122	1	1	NA	NA	NA	NA	NA	NA
123	1	1	2.886374267	0.389048	0.000906	2.357222215	0.147130938	0.122758086
124	1	2	3.13473959	0.371213	0.000858	-0.475512135	0.322736985	0.259235113
125	1	2	2.939337452	0.383799	0.000862	1.656323435	0.289662272	0.321715464
126	1	2	2.697135499	0.378788	0.000943	1.299910835	0.260733602	0.321715464
127	1	2	NA	NA	NA	NA	NA	NA
128	1	2	2.942309212	0.417944	0.000875	NA	0.082429162	0.507423668
129	1	1	NA	NA	NA	NA	NA	NA
130	1	1	NA	NA	NA	NA	NA	NA
131	1	1	2.886374267	0.387708	0.000856	-1.999389778	0.248013781	0.270804097
132	1	2	2.971128309	0.400574	0.000862	0.037275729	0.372094874	0.40457407
134	1	1	2.903309188	0.403402	0.000858	4.652900123	0.309795241	0.37648299
135	1	1	2.880831685	0.414594	0.000858	-2.680485633	0.356527068	0.303507681
136	1	1	2.697135499	0.38279	0.000943	-0.519603065	0.377343173	0.415056594
137	1	2	NA	NA	NA	NA	NA	NA
138	1	2	2.780440497	0.360485	0.000856	1.224492696	0.311006128	0.248400571
139	1	1	3.006986509	0.408309	0.000856	1.3917256	0.211188504	0.262359831
140	1	2	NA	NA	NA	NA	NA	NA
141	1	1	NA	NA	NA	NA	NA	NA
142	1	2	2.8709269	0.396635	0.000862	1.21354919	0.248013781	0.291104923
143	1	2	2.7033492	0.396635	0.00091	1.710933491	0.307471823	0.259235113
144	1	2	2.742508486	0.404038	0.000858	0.486002412	0.138467673	0.160830065
145	1	1	2.886374267	0.43222	0.00091	1.787934841	0.209051659	0.493551697
146	1	1	2.875027084	0.394714	0.000862	1.1543381	0.138366293	0.259089554
147	1	1	2.865808765	0.395281	0.000862	-0.30965277	0.138865265	0.126951698
148	1	2	2.773258303	0.399515	0.00091	-2.836312128	0.309795241	0.449271026
149	1	1	2.742508486	0.42788	0.000856	0.099036396	0.233077847	0.318897683
150	1	1	2.886374267	0.419294	0.000862	0.195739268	0.168237257	0.335810596
151	1	2	NA	NA	NA	NA	NA	NA
152	1	1	NA	NA	NA	NA	NA	NA
153	1	1	2.742508486	0.440631	0.000858	-0.363933441	0.299647365	0.287286114
154	1	2	2.95651666	0.427417	0.000858	0.996993738	0.366559118	0.10183517
155	1	1	NA	NA	NA	NA	NA	NA
156	1	1	2.789712575	0.42587	0.000862	0.677196889	0.251291409	0.551944753
157	1	2	2.719821804	0.382232	0.00091	-0.799715759	0.157546508	0.315119088
158	1	2	NA	NA	NA	NA	NA	NA
159	1	1	NA	NA	NA	NA	NA	NA
160	1	1	2.886374267	0.404296	0.00091	-3.336722094	0.313166364	0.199500237
161	1	1	3.006986509	0.432973	0.00091	2.273113313	0.277124303	0.443660876
162	1	2	2.882911883	0.408778	0.000943	0.195739268	0.121208552	0.424211314
163	1	2	NA	NA	NA	NA	NA	NA
164	1	1	2.886374267	0.385373	0.000862	-0.536956745	0.138366293	0.449951958
165	1	2	NA	NA	NA	NA	NA	NA
165	1	2	NA	NA	NA	NA	NA	NA
166	1	1	2.934022908	0.456034	0.00091	-0.657029984	0.199530926	0.389943046
167	1	2	NA	NA	NA	NA	NA	NA
168	1	1	NA	NA	NA	NA	NA	NA
169	1	2	NA	NA	NA	NA	NA	NA
170	1	1	2.875027084	0.400781	0.000862	-1.821190596	0.338854261	0.338233231
171	1	1	NA	NA	NA	NA	NA	NA
172	1	2	NA	NA	NA	NA	NA	NA
173	1	2	NA	NA	NA	NA	NA	NA
174	1	1	2.958794308	0.411425	0.000858	1.111339446	0.235958788	0.262359831
175	1	2	NA	NA	NA	NA	NA	NA
176	1	2	2.873821995	0.444072	0.000858	0.862191403	0.223971435	0.344642366
177	1	1	NA	NA	NA	NA	NA	NA
178	1	1	2.919410618	0.432265	0.000856	1.3917256	0.289662272	0.351832259
179	1	2	NA	NA	NA	NA	NA	NA
180	1	2	2.971128309	0.399571	0.000856	1.673762893	0.223971435	0.343566463
181	1	1	NA	NA	NA	NA	NA	NA
182	1	2	NA	NA	NA	NA	NA	NA
183	1	2	NA	NA	NA	NA	NA	NA
184	1	1	NA	NA	NA	NA	NA	NA
185	1	1	2.742508486	0.405627	0.000943	-3.909561899	0.350754117	0.389943046
186	1	2	2.851579969	0.444072	0.000943	2.273113313	0.183098688	0.338233231
187	1	2	2.882911883	0.395491	0.000858	-0.657029984	0.218441154	0.296608638
188	1	1	2.753926647	0.401349	0.000858	-4.285190324	0.262771012	0.389943046
189	1	1	2.76209539	0.405046	0.000862	-0.30965277	0.342811239	0.473912178
190	1	2	2.789712575	0.399571	0.000856	-0.542256095	0.100653245	0.22448947
191	1	1	2.951174196	0.384212	0.000856	4.652900123	0.236120623	0.449951958
192	1	1	NA	NA	NA	NA	NA	NA
193	1	2	2.839820113	0.403154	0.000943	2.730621567	0.350754117	0.493551697
194	1	2	3.000863923	0.376841	0.000862	-0.192412909	0.262771012	0.37648299
195	1	2	2.851579969	0.401978	0.00091	0.220856924	0.174234518	0.393611116
196	1	2	NA	NA	NA	NA	NA	NA
197	1	1	NA	NA	NA	NA	NA	NA
198	1	2	NA	NA	NA	NA	NA	NA
199	1	2	NA	NA	NA	NA	NA	NA
200	1	1	NA	NA	NA	NA	NA	NA
201	1	1	2.934022908	0.445781	0.000862	0.486002412	0.248821021	0.344211844
202	1	2	2.720288067	0.4363	0.000858	-0.210587989	0.28840382	0.389943046
203	1	2	NA	NA	NA	NA	NA	NA
204	1	1	NA	NA	NA	NA	NA	NA
205	1	1	NA	NA	NA	NA	NA	NA
206	1	1	NA	NA	NA	NA	NA	NA
207	1	1	NA	NA	NA	NA	NA	NA
208	1	1	NA	NA	NA	NA	NA	NA
209	1	2	NA	NA	NA	NA	NA	NA
210	1	1	NA	NA	NA	NA	NA	NA
211	1	1	NA	NA	NA	NA	NA	NA
212	1	1	NA	NA	NA	NA	NA	NA
213	1	1	NA	NA	NA	NA	NA	NA
214	1	2	NA	NA	NA	NA	NA	NA
215	1	2	NA	NA	NA	NA	NA	NA
216	1	2	NA	NA	NA	NA	NA	NA
217	1	1	NA	NA	NA	NA	NA	NA
218	1	2	NA	NA	NA	NA	NA	NA
219	1	2	NA	NA	NA	NA	NA	NA
220	1	2	NA	NA	NA	NA	NA	NA
221	1	1	NA	NA	NA	NA	NA	NA
222	1	1	NA	NA	NA	NA	NA	NA
223	1	1	NA	NA	NA	NA	NA	NA
224	1	2	NA	NA	NA	NA	NA	NA
225	1	1	NA	NA	NA	NA	NA	NA
226	1	1	NA	NA	NA	NA	NA	NA
227	1	1	NA	NA	NA	NA	NA	NA
228	1	1	NA	NA	NA	NA	NA	NA
229	1	1	NA	NA	NA	NA	NA	NA
230	1	1	NA	NA	NA	NA	NA	NA
231	1	2	NA	NA	NA	NA	NA	NA
232	1	1	NA	NA	NA	NA	NA	NA
233	1	2	NA	NA	NA	NA	NA	NA
234	1	2	NA	NA	NA	NA	NA	NA
235	1	2	NA	NA	NA	NA	NA	NA
237	1	2	NA	NA	NA	NA	NA	NA
238	1	2	NA	NA	NA	NA	NA	NA
246	1	1	NA	NA	NA	NA	NA	NA
247	1	1	NA	NA	NA	NA	NA	NA
250	1	1	NA	NA	NA	NA	NA	NA
251	1	2	NA	NA	NA	NA	NA	NA
252	1	2	NA	NA	NA	NA	NA	NA
255	1	2	NA	NA	NA	NA	NA	NA
256	1	1	NA	NA	NA	NA	NA	NA
258	1	2	NA	NA	NA	NA	NA	NA
259	1	2	NA	NA	NA	NA	NA	NA
260	1	2	NA	NA	NA	NA	NA	NA
260	1	2	NA	NA	NA	NA	NA	NA
261	1	2	NA	NA	NA	NA	NA	NA
262	1	2	NA	NA	NA	NA	NA	NA
263	1	2	NA	NA	NA	NA	NA	NA
265	1	1	NA	NA	NA	NA	NA	NA
1	2	1	NA	NA	NA	NA	NA	NA
2	2	2	NA	NA	NA	NA	NA	NA
3	2	2	NA	NA	NA	NA	NA	NA
4	2	1	NA	NA	NA	NA	NA	NA
5	2	2	NA	NA	NA	NA	NA	NA
6	2	2	NA	NA	NA	NA	NA	NA
7	2	2	NA	NA	NA	NA	NA	NA
8	2	1	NA	NA	NA	NA	NA	NA
9	2	1	NA	NA	NA	NA	NA	NA
10	2	1	NA	NA	NA	NA	NA	NA
11	2	2	NA	NA	NA	NA	NA	NA
12	2	1	NA	NA	NA	NA	NA	NA
13	2	2	NA	NA	NA	NA	NA	NA
14	2	1	NA	NA	NA	NA	NA	NA
15	2	1	NA	NA	NA	NA	NA	NA
16	2	1	NA	NA	NA	NA	NA	NA
17	2	1	NA	NA	NA	NA	NA	NA
18	2	1	NA	NA	NA	NA	NA	NA
19	2	2	NA	NA	NA	NA	NA	NA
20	2	1	NA	NA	NA	NA	NA	NA
21	2	2	NA	NA	NA	NA	NA	NA
22	2	2	NA	NA	NA	NA	NA	NA
23	2	1	NA	NA	NA	NA	NA	NA
24	2	2	NA	NA	NA	NA	NA	NA
25	2	1	NA	NA	NA	NA	NA	NA
26	2	2	NA	NA	NA	NA	NA	NA
27	2	2	NA	NA	NA	NA	NA	NA
28	2	2	NA	NA	NA	NA	NA	NA
29	2	1	NA	NA	NA	NA	NA	NA
30	2	1	NA	NA	NA	NA	NA	NA
31	2	1	NA	NA	NA	NA	NA	NA
32	2	2	NA	NA	NA	NA	NA	NA
33	2	2	NA	NA	NA	NA	NA	NA
34	2	1	NA	NA	NA	NA	NA	NA
35	2	1	NA	NA	NA	NA	NA	NA
36	2	2	NA	NA	NA	NA	NA	NA
37	2	1	NA	NA	NA	NA	NA	NA
38	2	2	NA	NA	NA	NA	NA	NA
39	2	2	NA	NA	NA	NA	NA	NA
40	2	1	NA	NA	NA	NA	NA	NA
41	2	1	NA	NA	NA	NA	NA	NA
42	2	2	NA	NA	NA	NA	NA	NA
43	2	2	NA	NA	NA	NA	NA	NA
44	2	2	NA	NA	NA	NA	NA	NA
45	2	2	NA	NA	NA	NA	NA	NA
46	2	2	NA	NA	NA	NA	NA	NA
47	2	1	NA	NA	NA	NA	NA	NA
48	2	2	NA	NA	NA	NA	NA	NA
49	2	2	NA	NA	NA	NA	NA	NA
50	2	1	NA	NA	NA	NA	NA	NA
51	2	2	NA	NA	NA	NA	NA	NA
52	2	1	NA	NA	NA	NA	NA	NA
53	2	1	NA	NA	NA	NA	NA	NA
54	2	1	NA	NA	NA	NA	NA	NA
55	2	2	NA	NA	NA	NA	NA	NA
56	2	2	NA	NA	NA	NA	NA	NA
57	2	2	NA	NA	NA	NA	NA	NA
58	2	2	NA	NA	NA	NA	NA	NA
59	2	1	NA	NA	NA	NA	NA	NA
60	2	1	NA	NA	NA	NA	NA	NA
61	2	1	NA	NA	NA	NA	NA	NA
62	2	1	NA	NA	NA	NA	NA	NA
65	2	1	NA	NA	NA	NA	NA	NA
66	2	1	NA	NA	NA	NA	NA	NA
67	2	2	NA	NA	NA	NA	NA	NA
68	2	2	NA	NA	NA	NA	NA	NA
69	2	1	NA	NA	NA	NA	NA	NA
70	2	2	NA	NA	NA	NA	NA	NA
71	2	1	NA	NA	NA	NA	NA	NA
72	2	1	NA	NA	NA	NA	NA	NA
73	2	2	NA	NA	NA	NA	NA	NA
74	2	2	NA	NA	NA	NA	NA	NA
75	2	2	NA	NA	NA	NA	NA	NA
76	2	1	NA	NA	NA	NA	NA	NA
77	2	1	NA	NA	NA	NA	NA	NA
78	2	1	NA	NA	NA	NA	NA	NA
79	2	2	NA	NA	NA	NA	NA	NA
80	2	1	NA	NA	NA	NA	NA	NA
81	2	1	NA	NA	NA	NA	NA	NA
82	2	1	NA	NA	NA	NA	NA	NA
83	2	1	NA	NA	NA	NA	NA	NA
84	2	2	NA	NA	NA	NA	NA	NA
85	2	2	NA	NA	NA	NA	NA	NA
86	2	1	NA	NA	NA	NA	NA	NA
87	2	1	NA	NA	NA	NA	NA	NA
88	2	2	NA	NA	NA	NA	NA	NA
89	2	2	NA	NA	NA	NA	NA	NA
90	2	2	NA	NA	NA	NA	NA	NA
91	2	2	NA	NA	NA	NA	NA	NA
92	2	2	NA	NA	NA	NA	NA	NA
93	2	1	NA	NA	NA	NA	NA	NA
94	2	1	NA	NA	NA	NA	NA	NA
95	2	1	NA	NA	NA	NA	NA	NA
96	2	1	NA	NA	NA	NA	NA	NA
97	2	2	NA	NA	NA	NA	NA	NA
98	2	2	NA	NA	NA	NA	NA	NA
99	2	2	NA	NA	NA	NA	NA	NA
100	2	2	NA	NA	NA	NA	NA	NA
101	2	2	NA	NA	NA	NA	NA	NA
102	2	2	NA	NA	NA	NA	NA	NA
103	2	1	NA	NA	NA	NA	NA	NA
104	2	2	NA	NA	NA	NA	NA	NA
105	2	1	NA	NA	NA	NA	NA	NA
106	2	1	NA	NA	NA	NA	NA	NA
107	2	1	NA	NA	NA	NA	NA	NA
108	2	1	NA	NA	NA	NA	NA	NA
109	2	1	NA	NA	NA	NA	NA	NA
110	2	2	NA	NA	NA	NA	NA	NA
111	2	1	NA	NA	NA	NA	NA	NA
112	2	1	NA	NA	NA	NA	NA	NA
113	2	2	NA	NA	NA	NA	NA	NA
114	2	1	NA	NA	NA	NA	NA	NA
115	2	2	NA	NA	NA	NA	NA	NA
116	2	1	NA	NA	NA	NA	NA	NA
117	2	2	NA	NA	NA	NA	NA	NA
118	2	2	NA	NA	NA	NA	NA	NA
119	2	2	NA	NA	NA	NA	NA	NA
120	2	1	NA	NA	NA	NA	NA	NA
121	2	2	NA	NA	NA	NA	NA	NA
122	2	1	NA	NA	NA	NA	NA	NA
123	2	1	NA	NA	NA	NA	NA	NA
124	2	2	NA	NA	NA	NA	NA	NA
125	2	2	NA	NA	NA	NA	NA	NA
126	2	2	NA	NA	NA	NA	NA	NA
127	2	2	NA	NA	NA	NA	NA	NA
128	2	2	NA	NA	NA	NA	NA	NA
129	2	1	NA	NA	NA	NA	NA	NA
130	2	1	NA	NA	NA	NA	NA	NA
131	2	1	NA	NA	NA	NA	NA	NA
132	2	2	NA	NA	NA	NA	NA	NA
134	2	1	NA	NA	NA	NA	NA	NA
135	2	1	NA	NA	NA	NA	NA	NA
136	2	1	NA	NA	NA	NA	NA	NA
137	2	2	NA	NA	NA	NA	NA	NA
138	2	2	NA	NA	NA	NA	NA	NA
139	2	1	NA	NA	NA	NA	NA	NA
140	2	2	NA	NA	NA	NA	NA	NA
141	2	1	NA	NA	NA	NA	NA	NA
142	2	2	NA	NA	NA	NA	NA	NA
143	2	2	NA	NA	NA	NA	NA	NA
144	2	2	NA	NA	NA	NA	NA	NA
145	2	1	NA	NA	NA	NA	NA	NA
146	2	1	NA	NA	NA	NA	NA	NA
147	2	1	NA	NA	NA	NA	NA	NA
148	2	2	NA	NA	NA	NA	NA	NA
149	2	1	NA	NA	NA	NA	NA	NA
150	2	1	NA	NA	NA	NA	NA	NA
151	2	2	NA	NA	NA	NA	NA	NA
152	2	1	NA	NA	NA	NA	NA	NA
153	2	1	NA	NA	NA	NA	NA	NA
154	2	2	NA	NA	NA	NA	NA	NA
155	2	1	NA	NA	NA	NA	NA	NA
156	2	1	NA	NA	NA	NA	NA	NA
157	2	2	NA	NA	NA	NA	NA	NA
158	2	2	NA	NA	NA	NA	NA	NA
159	2	1	NA	NA	NA	NA	NA	NA
160	2	1	NA	NA	NA	NA	NA	NA
161	2	1	NA	NA	NA	NA	NA	NA
162	2	2	NA	NA	NA	NA	NA	NA
163	2	2	NA	NA	NA	NA	NA	NA
164	2	1	NA	NA	NA	NA	NA	NA
165	2	2	NA	NA	NA	NA	NA	NA
165	2	2	NA	NA	NA	NA	NA	NA
166	2	1	NA	NA	NA	NA	NA	NA
167	2	2	NA	NA	NA	NA	NA	NA
168	2	1	NA	NA	NA	NA	NA	NA
169	2	2	NA	NA	NA	NA	NA	NA
170	2	1	NA	NA	NA	NA	NA	NA
171	2	1	NA	NA	NA	NA	NA	NA
172	2	2	NA	NA	NA	NA	NA	NA
173	2	2	NA	NA	NA	NA	NA	NA
174	2	1	NA	NA	NA	NA	NA	NA
175	2	2	NA	NA	NA	NA	NA	NA
176	2	2	NA	NA	NA	NA	NA	NA
177	2	1	NA	NA	NA	NA	NA	NA
178	2	1	NA	NA	NA	NA	NA	NA
179	2	2	NA	NA	NA	NA	NA	NA
180	2	2	NA	NA	NA	NA	NA	NA
181	2	1	NA	NA	NA	NA	NA	NA
182	2	2	NA	NA	NA	NA	NA	NA
183	2	2	NA	NA	NA	NA	NA	NA
184	2	1	NA	NA	NA	NA	NA	NA
185	2	1	NA	NA	NA	NA	NA	NA
186	2	2	NA	NA	NA	NA	NA	NA
187	2	2	NA	NA	NA	NA	NA	NA
188	2	1	NA	NA	NA	NA	NA	NA
189	2	1	NA	NA	NA	NA	NA	NA
190	2	2	NA	NA	NA	NA	NA	NA
191	2	1	NA	NA	NA	NA	NA	NA
192	2	1	NA	NA	NA	NA	NA	NA
193	2	2	NA	NA	NA	NA	NA	NA
194	2	2	NA	NA	NA	NA	NA	NA
195	2	2	NA	NA	NA	NA	NA	NA
196	2	2	NA	NA	NA	NA	NA	NA
197	2	1	NA	NA	NA	NA	NA	NA
198	2	2	NA	NA	NA	NA	NA	NA
199	2	2	NA	NA	NA	NA	NA	NA
200	2	1	NA	NA	NA	NA	NA	NA
201	2	1	NA	NA	NA	NA	NA	NA
202	2	2	NA	NA	NA	NA	NA	NA
203	2	2	NA	NA	NA	NA	NA	NA
204	2	1	NA	NA	NA	NA	NA	NA
205	2	1	NA	NA	NA	NA	NA	NA
206	2	1	NA	NA	NA	NA	NA	NA
207	2	1	NA	NA	NA	NA	NA	NA
208	2	1	NA	NA	NA	NA	NA	NA
209	2	2	NA	NA	NA	NA	NA	NA
210	2	1	NA	NA	NA	NA	NA	NA
210	2	1	NA	NA	NA	NA	NA	NA
211	2	1	NA	NA	NA	NA	NA	NA
212	2	1	NA	NA	NA	NA	NA	NA
213	2	1	NA	NA	NA	NA	NA	NA
214	2	2	NA	NA	NA	NA	NA	NA
215	2	2	NA	NA	NA	NA	NA	NA
216	2	2	NA	NA	NA	NA	NA	NA
217	2	1	NA	NA	NA	NA	NA	NA
218	2	2	NA	NA	NA	NA	NA	NA
219	2	2	NA	NA	NA	NA	NA	NA
220	2	2	NA	NA	NA	NA	NA	NA
221	2	1	NA	NA	NA	NA	NA	NA
222	2	1	NA	NA	NA	NA	NA	NA
223	2	1	NA	NA	NA	NA	NA	NA
224	2	2	NA	NA	NA	NA	NA	NA
225	2	1	NA	NA	NA	NA	NA	NA
226	2	1	NA	NA	NA	NA	NA	NA
227	2	1	NA	NA	NA	NA	NA	NA
228	2	1	NA	NA	NA	NA	NA	NA
229	2	1	NA	NA	NA	NA	NA	NA
230	2	1	NA	NA	NA	NA	NA	NA
231	2	2	NA	NA	NA	NA	NA	NA
232	2	1	NA	NA	NA	NA	NA	NA
233	2	2	NA	NA	NA	NA	NA	NA
234	2	2	NA	NA	NA	NA	NA	NA
235	2	2	NA	NA	NA	NA	NA	NA
237	2	2	NA	NA	NA	NA	NA	NA
238	2	2	NA	NA	NA	NA	NA	NA
246	2	1	NA	NA	NA	NA	NA	NA
247	2	1	NA	NA	NA	NA	NA	NA
250	2	1	NA	NA	NA	NA	NA	NA
251	2	2	NA	NA	NA	NA	NA	NA
252	2	2	NA	NA	NA	NA	NA	NA
255	2	2	NA	NA	NA	NA	NA	NA
256	2	1	NA	NA	NA	NA	NA	NA
258	2	2	NA	NA	NA	NA	NA	NA
259	2	2	NA	NA	NA	NA	NA	NA
260	2	2	NA	NA	NA	NA	NA	NA
260	2	2	NA	NA	NA	NA	NA	NA
261	2	2	NA	NA	NA	NA	NA	NA
262	2	2	NA	NA	NA	NA	NA	NA
263	2	2	NA	NA	NA	NA	NA	NA
265	2	1	NA	NA	NA	NA	NA	NA
